# Supplementary material for: The Resistome, Mobilome, Virulome and Phylogenomics of Multidrug-Resistant Escherichia coli Clinical Isolates from Pretoria, South Africa
Source: Sci Rep. 2019 Nov 11;9:16457. doi: 10.1038/s41598-019-52859-2 (PMC6848087; doi:10.1038/s41598-019-52859-2)
Supplement: Supplementary file 1 — Supplementary information [file 41598_2019_52859_MOESM1_ESM.xlsx]

## Sheet: Sheet1
						Beta-Lactams
			PENICILLINS &-/CLAVULANATE/SULBACTAM					MONOBACTAMS	CEPHEMS &/-CLAVULANATE								CARBAPENEMS
Sample code	Accession number	Organism	AUG MIC	AM MIC	A/S MIC	PI MIC	P/T MIC	AZT MIC	CPE MIC	CFT MIC	CFT/CA MIC	CFX MIC	CAZ MIC	CAZ/CA MIC	CRM MIC	CF MIC	DOR MIC	ETP MIC	IMP MIC	MER MIC
E003	NXIZ00000000	E. coli	<=8/4	>16	<=8/4	>64	<=8	16	>16	>32	<=0.5	<=8	8	<=0.25	>16	>16	<=1	<=0.5	<=1	<=1
E005	NXLF00000000	E. coli	>16/8	>16	>16/8	>64	16	>16	>16	>32	<=0.5	<=8	>16	<=0.25	>16	>16	<=1	<=0.5	<=1	<=1
E009	NXLH00000000	E. coli	>16/8	>16	>16/8	>64	64	>16	>16	>32	<=0.5	<=8	>16	<=0.25	>16	>16	<=1	<=0.5	<=1	<=1
E011	NXKR00000000	E. coli	16/8	>16	>16/8	>64	<=8	>16	>16	>32	<=0.5	<=8	>16	<=0.25	>16	>16	<=1	<=0.5	<=1	<=1
E013	NXIN00000000	E. coli	16/8	>16	>16/8	>64	<=8	>16	>16	>32	<=0.5	16	16	<=0.25	>16	>16	<=1	<=0.5	<=1	<=1
E019	NXLG00000000	E. coli	16/8	>16	>16/8	>64	<=8	>16	>16	>32	<=0.5	<=8	>16	<=0.25	>16	>16	<=1	<=0.5	<=1	<=1
E020	NXJB00000000	E. coli	16/8	>16	>16/8	>64	<=8	>16	>16	>32	<=0.5	<=8	>16	<=0.25	>16	>16	<=1	<=0.5	<=1	<=1
E021	NXIO00000000	E. coli	16/8	>16	>16/8	>64	<=8	>16	>16	>32	<=0.5	<=8	>16	<=0.25	>16	>16	<=1	<=0.5	<=1	<=1
E035	NXJC00000000	E. coli	>16/8	>16	>16/8	>64	<=8	>16	>16	>32	1	<=8	16	<=0.25	>16	>16	<=1	<=0.5	<=1	<=1
E040	NXIP00000000	E. coli	16/8	>16	>16/8	>64	<=8	>16	16	>32	<=0.5	<=8	16	<=0.25	>16	>16	<=1	1	<=1	<=1
E053	NXIR00000000	E. coli	16/8	>16	16/8	>64	<=8	>16	>16	>32	<=0.5	<=8	16	<=0.25	>16	>16	<=1	<=0.5	<=1	<=1
E056	NXJD00000000	E. coli	16/8	>16	16/8	>64	<=8	>16	>16	>32	<=0.5	<=8	16	<=0.25	>16	>16	<=1	<=0.5	<=1	<=1
E057	NXIS00000000	E. coli	<=8/4	>16	<=8/4	>64	<=8	>16	>16	>32	<=0.5	<=8	16	<=0.25	>16	>16	<=1	<=0.5	<=1	<=1
E058	NXLI00000000	E. coli	16/8	>16	16/8	>64	<=8	>16	>16	>32	<=0.5	<=8	16	<=0.25	>16	>16	<=1	<=0.5	<=1	<=1
E060	NXLJ0000000	E. coli	16/8	>16	>16/8	>64	<=8	>16	>16	>32	<=0.5	<=8	16	<=0.25	>16	>16	<=1	<=0.5	<=1	<=1
E062	NXJE00000000	E. coli	<=8/4	>16	16/8	>64	<=8	>16	>16	>32	<=0.5	<=8	16	<=0.25	>16	>16	<=1	<=0.5	<=1	<=1
E063	NXIT00000000	E. coli	<=8/4	>16	>16/8	>64	<=8	>16	>16	>32	<=0.5	<=8	>16	<=0.25	>16	>16	<=1	<=0.5	<=1	<=1
K011	NXKS00000000	Escherichia coli	16/8	>16	>16/8	>64	>64	>16	>16	>32	<=0.5	<=8	>16	2	>16	>16	<=1	<=0.5	<=1	<=1
K075	NXKJ00000000	E. coli	>16/8	>16	>16/8	>64	>64	>16	>16	>32	<=0.5	16	>16	<=0.25	>16	>16	<=1	<=0.5	<=1	<=1
K091	NXKQ00000000	E. coli	<=8/4	>16	16/8	>64	<=8	>16	>16	>32	<=0.5	<=8	>16	<=0.25	>16	>16	<=1	>1	<=1	<=1
Breakpoint interpretation			R≥32/16	R≥32	R≥32/16	R≥128	R≥128/4	R≥16	R≥16	R≥4	R≥4/16	R≥32	R≥16	R≥16/16	R>8		R≥4	R≥2	R≥4	R≥4
							Non-B-lactams
		AMINOGLYCOSIDES			FLUORO-QUINOLONES				TETRACYLINES/TIGECYCLINE			PHENICOL	COLISTIN	FOSFOMYCIN	NORFLOXACIN	SULPHAMETHOXAZOLE-TRIMETHOPRIM
Sample code	Accession number	AK MIC	GM MIC	TO MIC	CP MIC	LVX MIC	NXN MIC	NA MIC	MIN MIC	TE MIC	TGC MIC	C MIC	CL MIC	FOS MIC	FD MIC	T/S MIC
E003	NXIZ00000000	16	>8	>8	<=0.5	<=1	>1	>16	>8	>8	<=1	>16	<=2	>64	<=32	<=2/38
E005	NXLF00000000	<=8	>8	>8	>2	>4	>1	>16	8	>8	<=1	>16	<=2	<=32	>64	>4/76
E009	NXLH00000000	<=8	>8	>8	>2	>4	>1	>16	>8	>8	<=1	16	<=2	<=32	64	>4/76
E011	NXKR00000000	<=8	>8	>8	>2	>4	>1	>16	<=4	<=4	<=1	<=8	<=2	<=32	<=32	>4/76
E013	NXIN00000000	<=8	>8	>8	>2	>4	>1	>16	>8	>8	2	>16	<=2	<=32	<=32	>4/76
E019	NXLG00000000	16	>8	>8	>2	>4	>1	>16	8	>8	<=1	<=8	<=2	<=32	64	>4/76
E020	NXJB00000000	<=8	>8	>8	>2	>4	>1	>16	8	>8	<=1	<=8	<=2	<=32	64	>4/76
E021	NXIO00000000	<=8	>8	>8	>2	>4	>1	>16	<=4	>8	<=1	<=8	<=2	<=32	<=32	>4/76
E035	NXJC00000000	<=8	>8	<=2	>2	>4	>1	>16	>8	>8	<=1	<=8	>4	<=32	<=32	>4/76
E040	NXIP00000000	<=8	>8	>8	>2	>4	>1	>16	>8	>8	<=1	>16	<=2	>64	64	>4/76
E053	NXIR00000000	<=8	>8	>8	>2	>4	>1	>16	<=4	<=4	<=1	<=8	>4	<=32	<=32	>4/76
E056	NXJD00000000	<=8	>8	>8	>2	>4	>1	>16	<=4	>8	<=1	<=8	<=2	<=32	<=32	<=2/38
E057	NXIS00000000	<=8	>8	>8	>2	>4	>1	>16	<=4	>8	<=1	<=8	<=2	<=32	<=32	<=2/38
E058	NXLI00000000	<=8	>8	>8	>2	>4	>1	>16	<=4	>8	<=1	<=8	<=2	<=32	<=32	<=2/38
E060	NXLJ0000000	<=8	>8	>8	>2	>4	>1	>16	<=4	>8	<=1	<=8	<=2	<=32	<=32	>4/76
E062	NXJE00000000	<=8	>8	>8	>2	>4	>1	>16	<=4	>8	<=1	<=8	<=2	<=32	<=32	>4/76
E063	NXIT00000000	<=8	<=2	<=2	>2	>4	>1	>16	<=4	>8	<=1	<=8	<=2	<=32	<=32	>4/76
K011	NXKS00000000	<=8	>8	>8	>2	>4	>1	N/R	>8	>8	2	>16	<=2	<=32	<=32	>4/76
K075	NXKJ00000000	<=8	>8	>8	>2	>4	>1	N/R	>8	>8	<=1	>16	4	<=32	<=32	>4/76
K091	NXKQ00000000	<=8	>8	<=2	>2	>4	>1	N/R	>8	>8	<=1	>16	4	<=32	>64	>4/76
Breakpoint interpretation		R>64	R≥16	R≥16	R≥4	R≥8	R≥16	R≥32	R≥16	R≥16	R>0.5	R≥32	R>2	R≥256	R≥128	R≥4/76
Abbreviations		AK amikacin;		AUG amoxicillin/clavulanate			AM ampicillin		A/S ampicillin/sulbactam			AZT aztreonem		C chloramphenicol	CAZ ceftazadime		CAZ/CA ceftazadime/clavulanate
	CF cephalothin		CFT cefotaxime		CFT cefotaxime/clavulanate			CFX cefoxitin		CL colistin		CP ciprofloxacin		CPE cefepime		CRM cefuroxime/axetil
	DOR doripenem		ERT ertepaenem		FOS fosfomycin		GM gentamicin		IMP imipenem		LVX levofloxacin		MER meropenem		MIN minocycline		NA nalidixic acid
	FD nitrofurantoin		NXN norfloxacin		PI piperacillin		P/Tpiperacillin/tazobactam			TE tetracycline		TGC tigecycline		TO tobramycin		T/S trimethoprim/sulfamethoxazole
