# Supplementary material for: The Resistome, Mobilome, Virulome and Phylogenomics of Multidrug-Resistant Escherichia coli Clinical Isolates from Pretoria, South Africa
Source: Sci Rep. 2019 Nov 11;9:16457. doi: 10.1038/s41598-019-52859-2 (PMC6848087; doi:10.1038/s41598-019-52859-2)
Supplement: Supplementary file 2 — Supplementary information [file 41598_2019_52859_MOESM2_ESM.xlsx]

## Sheet: Sheet1
Sample code	Accession number	Px Age	Px Gender	Referral hospital	ESBL	Organism	MLST Clone	Integron	Resistance genes	Virulence genes	Plasmids	pMLSTs	Transposons/IS	Contigs	Size (Mb)	G+C	Number of RNAs	Number of tRNAs	Number of Coding sequences	N50	L50	Average Coverage (X)	Number of CRISPR
E003	NXIZ00000000		M	Tshwane Academic	+	E. coli	ST-744	In54	strA, aadA5, strB, sul2, sul1, dfrA17, tet(B), catA1, blaCMY-2	tsh, mchF, iroN, iss, gad	IncQ1	IncF[F16:A-:B1], IncI1[Unknown ST]		288	5.0	50.7	119	82	4959	101353	16	90	2
E005	NXLF00000000	3	M	kalafong	+	E. coli	ST-131	In54	strA, aac(3)-IIa, strB, aadA5, aac(3)-IId, mph(A), sul1, sul2, dfrA17, tet(A), catB3, blaCTX-M-15, blaTEM-1B, blaOXA-1, aac(6')Ib-cr	Iha, gad, iss, ccI, senB, sat	IncY, ColRNAI, Col156, IncX4, Col(MG828)	IncF[F2:A2:B-]		143	5.3	50.6	91	69	5237	173799	10	95	0
E009	NXLH00000000	3	M	kalafong	+	E. coli	ST-131	In54	strA, aac(3)-IId, strB, aadA5, sul1, sul2, dfrA17, tet(A), catB3, blaCTX-M-15, blaTEM-1B, blaOXA-1, aac(6')Ib-cr	Iha, gad, iss, ccI, senB, sat	IncY, ColRNAI, Col156, IncX4, Col(MG828)	IncF[F2:A2:B-]		164	5.3	50.6	94	68	5169	192064	9	96	0
E011	NXKR00000000	7	M	Tshwane Academic	+	E. coli	ST-131	In54	strA, aadA5, strB, aac(3)-IIa, mph(A), sul2, sul1, dfrA14, dfrA17, catB3, blaCTX-M-15, blaOXA-1, aac(6')Ib-cr	cnf1, iha, iss, gad	IncR, IncB/O/K/Z, Col156, ColRNAI	IncF[F31:A4:B1]		274	5.3	50.7	65	51	5308	153548	12	93	0
E013	NXIN00000000	63	F	kalafong	+	E. coli	ST-131	-'	strA:strB:sul2:tet(A), blaCTX-M-27	sat, iss, iha, gad	Col(BS512), Col156Col(MG828)	IncF[F1:A2:B-]		176	5.0	50.7	85	66	4969	180463	10	99	0
E019	NXLG00000000	66	F	Tshwane Academic	+	E. coli	ST-617	In54	aadA5, aac(3)-IId, strA, strB, mph(A), sul1, sul2, dfrA17, tet(B), catB3, catA1, blaTEM-1B, blaCTX-M-15, blaOXA-1, aac(6')Ib-cr	Iss, gad	Col8282, ColRNAI	IncF[F22*:A4:B1]		179	4.9	50.7	92	65	4773	116463	14	93	2
E020	NXJB00000000	66	F	Tshwane Academic	+	E. coli	ST-617	In54	strA, aadA5, aac(3)-IId, strB, mph(A), sul2, sul1, dfrA17, tet(B), catB3, catA1, blaCTX-M-15, blaTEM-1B, blaOXA-1, aac(6')Ib-cr	iss, gad	Col8282, ColRNAI	IncF[F22*:A4:B1]		203	4.9	50.7	79	63	4765	109766	13	93	2
E021	NXIO00000000	12	F	Tshwane Academic	+	E. coli	ST-131	In54	aadA5, aac(3)-Ila, strA:strB, dfrA17:sul1:mph(A), sul2:tet(A), blaCTX-M-15, aac(6')Ib-cr:blaOXA-1:catB3	gad, iha, iss, senB, gad, iha, iss, senB	Col156, Col(MG828)	IncF[F1:A1:B16]		389	5.2	50.9	83	70	5003	166728	12	97	0
E035	NXJC00000000	29	F	kalafong	+	E. coli	ST-10	In369	aadA1, strA, strB, aph(3')-IIa, aadA2, sul1, oqxA, oqxB, dfrA12, tet(A), tet(B), cmlA1, blaTEM-1B	katP, cba, aaiC, astA, astA, gad	ColRNAI	IncHI2[ST-3], IncN[ST-1], IncF[F29:A-:B24]		181	5.0	50.6	83	71	4924	344169	6	97	0
E040	NXIP00000000	68	F	Tshwane Academic	+	E. coli	ST-95	In13, In641	fosA, aph(3')-IIa, aadA1:cmlA1:aadA2, strA:strB, sul2, sul3, dfrA5, blaCTX-M-14, blaTEM-1B	mchF, ireA, gad, vat, iroN, iss, iss	IncQ1, Col156, Col(MG828)	IncF[F2:A-:B1], IncHI2[ST-3]		205	5.1	50.4	90	70	5065	174847	10	98	0
E053	NXIR00000000	53	F	Kalafong	+	E. coli	ST-73	In22	strA:strB:sul2, aac(3)-IIa, aph(3')-Ia, dfrA7:sul1, tet(A), catA1, blaCTX-M-15 ::blaTEM-1B, catB3:blaOXA-1:aac(6')Ib-cr	cnf1, mchF, iha, mchC, vat, iss, pic, iroN, senB, mcm, mchB	IncY, IncQ1, Col156	IncF[F87*:A-:B10]		333	5.3	50.5	91	75	5265	152097	11	94	0
E056	NXJD00000000	49	F	Tshwane Academic	+	E. coli	ST-131	-'	aac(3)-IIa, catB3, aac(6')Ib-cr, blaCTX-M-15, blaOXA-1, tet(A)	sat, nfaE, iha, iss, gad	Col(BS512), Col156, ColRNAI	IncF[F4:A-:B52]		277	5.2	50.7	73	60	5474	153548	12	96	0
E057	NXIS00000000	57	M	Tshwane Academic	+	E. coli	ST-665	-'	tet(A), blaCMY-2	Tsh, mchF, iroN, iss, iss	IncI2, Col(MG828), ColRNAI	IncF[F-:A5:B1], IncI1[ST-12]		303	4.8	50.7	97	72	4699	116718	13	99	2
E058	NXLI00000000	72	M	Kalafong	+	E. coli	ST-131	-'	aac(3)-IIa, catB3, aac(6')Ib-cr, blaCTX-M-15, blaOXA-1, tet(A)	sat, iha, iss, gad	Col(BS512), ColRNAI	IncI1[Unknown ST]		110	5.1	50.7	74	56	4988	199691	8	98	1
E060	NXLJ0000000		F	Kalafong	+	E. coli	ST-131	In54	aac(3)-IIa, aadA5, strA, strB, mph(A), sul1, sul2, dfrA17, tet(A), catB3, blaCTX-M-15, blaTEM-1B, blaOXA-1, aac(6')Ib-cr	sat, nfaE, iha, iss, gad	Col(BS512)	IncF[F2:A1:B-]		146	5.2	50.8	84	62	5050	185789	10	96	0
E062	NXJE00000000	72	M	Kalafong	+	E. coli	ST-131	-'	tet(A), catB3, aac(6')Ib-cr, blaCTX-M-15, blaOXA-1	sat, iha, iss, gad	Col(BS512), Col156, ColRNAI	IncI1[Unknown ST]		177	5.1	50.7	71	55	5004	159178	11	97	0
E063	NXIT00000000	34	F	Kalafong	+	E. coli	ST-131	-'	strA:strB, sul2, dfrA14, blaTEM-1B:blaCTX-M-15, tet(A)	sat, iha, iss, gad	IncX1, IncB/O/K/Z, ColRNAI	IncF[F87*:A4:B1]		338	5.4	50.7	85	69	5514	151395	13	93	0
K011	NXKS00000000	39	F	Tshwane Academic	+	Escherichia coli	ST-410	In467	ARR-2, strA, aac(3)-IIa, strB, aadA1, mph(A), sul2, sul1, dfrA23, tet(A), catB3, cmlA1, floR, blaOXA-10, blaCTX-M-15, blaOXA-1, aac(6')Ib-cr	lpfA, ccI	Col(MG828), IncA/C2, IncX4, ColRNAI	IncF[F31:A4:B1]		157	4.9	50.7	94	68	4829	127779	12	97	3
K075	NXKJ00000000	32	F	Tshwane Academic	+	E. coli	ST-648	In641	strA, strB, aadA2, aph(3')-IIa, aadA1, fosA, sul3, tet(A), cmlA1	air, gad, mchC, mchF, mchF, lpfA, iss, iss, eilA, tsh, iroN, mchB, astA, iha	Col8282, Col156, ColpVC	IncF[F18:A-:B1], IncHI2[ST-3]		358	5.5	50.2	79	61	5395	136535	11	93	0
K091	NXKQ00000000	59	M	Tshwane Academic	+	E. coli	ST-998	In369	tet(B), sul1, dfrA1, blaTEM-1B, blaCTX-M-15, aadA1	vat, cnf1, senB, iss, gad	Col8282, Col156	IncF[F1:A1:B23]		93	5.0	50.6	75	58	4828	344169	6	54	5

## Sheet: Virulome frequency
Sample code	tsh	mchF	ironN	iss	gad	iha	ccl	senB	sat	cnf1	katP	cba	aaiC	astA	ireA	vat	mchC	pic	mcm	mchB	nfaE	lpfA	air	eilA	24
E003 (ST-744)	1	1	1	1	1	0	0	0	0	0	0	0	0	0	0	0	0	0	0	0	0	0	0	0	5
E005 (ST-131)	0	0	0	1	1	1	1	1	1	0	0	0	0	0	0	0	0	0	0	0	0	0	0	0	6
E009 (ST-131)	0	0	0	1	1	1	1	1	1	0	0	0	0	0	0	0	0	0	0	0	0	0	0	0	6
E011 (ST-131)	0	0	0	1	1	1	0	0	0	1	0	0	0	0	0	0	0	0	0	0	0	0	0	0	4
E013 (ST-131)	0	0	0	1	1	1	0	0	1	0	0	0	0	0	0	0	0	0	0	0	0	0	0	0	4
E019 (ST-617)	0	0	0	1	1	0	0	0	0	0	0	0	0	0	0	0	0	0	0	0	0	0	0	0	2
E020 (ST-617)	0	0	0	1	1	0	0	0	0	0	0	0	0	0	0	0	0	0	0	0	0	0	0	0	2
E021 (ST-131)	0	0	0	1	1	1	0	1	0	0	0	0	0	0	0	0	0	0	0	0	0	0	0	0	4
E035 (ST-10)	0	0	0	0	1	0	0	0	0	0	1	1	1	1	0	0	0	0	0	0	0	0	0	0	5
E040 (ST-95)	0	1	1	1	1	0	0	0	0	0	0	0	0	0	1	1	0	0	0	0	0	0	0	0	6
E053 (ST-73)	0	1	1	1	0	1	0	1	0	1	0	0	0	0	0	1	1	1	1	1	0	0	0	0	11
E056 (ST-131)	0	0	0	1	1	1	0	0	1	0	0	0	0	0	0	0	0	0	0	0	1	0	0	0	5
E057 (ST-665)	1	1	1	1	0	0	0	0	0	0	0	0	0	0	0	0	0	0	0	0	0	0	0	0	4
E058 (ST-131)	0	0	0	1	1	1	0	0	1	0	0	0	0	0	0	0	0	0	0	0	0	0	0	0	4
E060 (ST-131)	0	0	0	1	1	1	0	0	1	0	0	0	0	0	0	0	0	0	0	0	1	0	0	0	5
E062 (ST-131)	0	0	0	1	1	1	0	0	1	0	0	0	0	0	0	0	0	0	0	0	0	0	0	0	4
E063 (ST-131)	0	0	0	1	1	1	0	0	1	0	0	0	0	0	0	0	0	0	0	0	0	0	0	0	4
K011 (ST-410)	0	0	0	0	0	0	1	0	0	0	0	0	0	0	0	0	0	0	0	0	0	1	0	0	2
K075 (ST-648)	1	1	1	1	1	1	0	0	0	0	0	0	0	1	0	0	1	0	0	1	0	1	1	1	12
K091 (ST-998)	0	0	0	1	1	0	0	1	0	1	0	0	0	0	0	1	0	0	0	0	0	0	0	0	5
	3	5	5	18	17	12	3	5	8	3	1	1	1	2	1	3	2	1	1	2	2	2	1	1

## Sheet: Virulence-specimen association
Sample code	tsh	mchF	ironN	iss	gad	iha	ccl	senB	sat	cnf1	katP	cba	aaiC	astA	ireA	vat	mchC	pic	mcm	mchB	nfaE	lpfA	air	eilA	24
E003 (Blood)	1	1	1	1	1	0	0	0	0	0	0	0	0	0	0	0	0	0	0	0	0	0	0	0	5
E005 (Blood)	0	0	0	1	1	1	1	1	1	0	0	0	0	0	0	0	0	0	0	0	0	0	0	0	6
E009 (Blood)	0	0	0	1	1	1	1	1	1	0	0	0	0	0	0	0	0	0	0	0	0	0	0	0	6
E011 (Urine)	0	0	0	1	1	1	0	0	0	1	0	0	0	0	0	0	0	0	0	0	0	0	0	0	4
E013 (Urine)	0	0	0	1	1	1	0	0	1	0	0	0	0	0	0	0	0	0	0	0	0	0	0	0	4
E019 (ND)	0	0	0	1	1	0	0	0	0	0	0	0	0	0	0	0	0	0	0	0	0	0	0	0	2
E020 (ND)	0	0	0	1	1	0	0	0	0	0	0	0	0	0	0	0	0	0	0	0	0	0	0	0	2
E021 (Urine)	0	0	0	1	1	1	0	1	0	0	0	0	0	0	0	0	0	0	0	0	0	0	0	0	4
E035 (Urine)	0	0	0	0	1	0	0	0	0	0	1	1	1	1	0	0	0	0	0	0	0	0	0	0	5
E040 (Urine)	0	1	1	1	1	0	0	0	0	0	0	0	0	0	1	1	0	0	0	0	0	0	0	0	6
E053 (Urine)	0	1	1	1	0	1	0	1	0	1	0	0	0	0	0	1	1	1	1	1	0	0	0	0	11
E056 (ND)	0	0	0	1	1	1	0	0	1	0	0	0	0	0	0	0	0	0	0	0	1	0	0	0	5
E057 (Urine)	1	1	1	1	0	0	0	0	0	0	0	0	0	0	0	0	0	0	0	0	0	0	0	0	4
E058 (ND)	0	0	0	1	1	1	0	0	1	0	0	0	0	0	0	0	0	0	0	0	0	0	0	0	4
E060 (Urine)	0	0	0	1	1	1	0	0	1	0	0	0	0	0	0	0	0	0	0	0	1	0	0	0	5
E062 (Blood)	0	0	0	1	1	1	0	0	1	0	0	0	0	0	0	0	0	0	0	0	0	0	0	0	4
E063 (Urine)	0	0	0	1	1	1	0	0	1	0	0	0	0	0	0	0	0	0	0	0	0	0	0	0	4
K011 (Urine)	0	0	0	0	0	0	1	0	0	0	0	0	0	0	0	0	0	0	0	0	0	1	0	0	2
K075 (Blood)	1	1	1	1	1	1	0	0	0	0	0	0	0	1	0	0	1	0	0	1	0	1	1	1	12
K091 (Urine)	0	0	0	1	1	0	0	1	0	1	0	0	0	0	0	1	0	0	0	0	0	0	0	0	5
	3	5	5	18	17	12	3	5	8	3	1	1	1	2	1	3	2	1	1	2	2	2	1	1
