# Supplementary material for: The Resistome, Mobilome, Virulome and Phylogenomics of Multidrug-Resistant Escherichia coli Clinical Isolates from Pretoria, South Africa
Source: Sci Rep. 2019 Nov 11;9:16457. doi: 10.1038/s41598-019-52859-2 (PMC6848087; doi:10.1038/s41598-019-52859-2)
Supplement: Supplementary file 3 — Supplementary information [file 41598_2019_52859_MOESM3_ESM.xlsx]

## Sheet: Fig. 1_Global E. coli_genomes
Genome ID	Genome Name	NCBI Taxon ID	Strain	MLST	Other Typing	GenBank Accessions	Isolation Source	Collection Date	Isolation Country	Geographic Location	Host Name	Host Gender	Host Age
1.32843e+06	Escherichia coli BWH 34	1328433	BWH 34	MLST.Escherichia_coli_1.131,MLST.Escherichia_coli_2.43		JAPS00000000	Wound	2012-09-01	United States	Boston, MA, USA	Human, Homo sapiens		Adult
1.32843e+06	Escherichia coli BWH 40	1328434	BWH 40	MLST.Escherichia_coli_1.405,MLST.Escherichia_coli_2.477		JAPR00000000	Urine	2012-10-01	United States	Boston, MA, USA	Human, Homo sapiens		Adult
1.32844e+06	Escherichia coli BIDMC 2B	1328436	BIDMC 2B	MLST.Escherichia_coli_1.648,MLST.Escherichia_coli_2.472		JAPQ00000000	Blood culture	2010-05-01	United States	Boston, MA, USA	Human, Homo sapiens
1.32844e+06	Escherichia coli BIDMC 6	1328438	BIDMC 6	MLST.Escherichia_coli_1.648,MLST.Escherichia_coli_2.472		JAPV00000000	BILE	2010-03-01	United States	Boston, MA, USA	Human, Homo sapiens
1.32844e+06	Escherichia coli BIDMC 15	1328440	BIDMC 15	MLST.Escherichia_coli_1.648,MLST.Escherichia_coli_2.472		JAPM00000000	SWAB, ABDOMEN	2010-03-01	United States	Boston, MA, USA	Human, Homo sapiens
1.32844e+06	Escherichia coli BIDMC 19A	1328443	BIDMC 19A	MLST.Escherichia_coli_1.648,MLST.Escherichia_coli_2.472		JAPJ00000000	bronchioalveolar lavage; Bronchoalveolar lavage	2010-10-01	United States	Boston, MA, USA	Human, Homo sapiens
1.32844e+06	Escherichia coli BIDMC 19B	1328444	BIDMC 19B	MLST.Escherichia_coli_1.648,MLST.Escherichia_coli_2.472		JAPI00000000	Urine	2010-10-01	United States	Boston, MA, USA	Human, Homo sapiens
1.32845e+06	Escherichia coli BIDMC 19C	1328445	BIDMC 19C	MLST.Escherichia_coli_1.648,MLST.Escherichia_coli_2.472		AXLI00000000	Urine	2010-09-01	United States	Boston, MA, USA	Human, Homo sapiens
1.32845e+06	Escherichia coli BIDMC 20B	1328447	BIDMC 20B	MLST.Escherichia_coli_1.131,MLST.Escherichia_coli_2.43		JAPG00000000	Urine	2012-05-01	United States	Boston, MA, USA	Human, Homo sapiens
1.32845e+06	Escherichia coli BIDMC 38	1328449	BIDMC 38	MLST.Escherichia_coli_1.131,MLST.Escherichia_coli_2.43		AYHU00000000	Missing; Blood	2012-08-01	United States	Boston, MA, USA	Human, Homo sapiens
1.32845e+06	Escherichia coli BIDMC 39	1328450	BIDMC 39	MLST.Escherichia_coli_1.206		AYHT00000000	Missing; Blood	2012-08-01	United States	Boston, MA, USA	Human, Homo sapiens
1.40016e+06	Escherichia coli BIDMC 43a	1400156	BIDMC 43a	MLST.Escherichia_coli_1.648,MLST.Escherichia_coli_2.472		JAPF00000000	Blood culture	2012-12-01	United States	Boston, MA, USA	Human, Homo sapiens
1.40016e+06	Escherichia coli BIDMC 43b	1400157	BIDMC 43b	MLST.Escherichia_coli_1.648,MLST.Escherichia_coli_2.472		JAPE00000000	Blood culture	2012-12-01	United States	Boston, MA, USA	Human, Homo sapiens
1.43867e+06	Escherichia coli BIDMC 58	1438668	BIDMC 58			JMUW00000000	URINE	2013	United States	Boston, MA, USA	Human, Homo sapiens
1.43867e+06	Escherichia coli BIDMC 62	1438670	BIDMC 62			JMUY00000000	BRONCHOALVEOLAR LAVA	2013	United States	Boston, MA, USA	Human, Homo sapiens
1.43867e+06	Escherichia coli BIDMC 63	1438671	BIDMC 63			JMUZ00000000	SWAB	2013	United States	Boston, MA, USA	Human, Homo sapiens
1.43867e+06	Escherichia coli BIDMC 64	1438672	BIDMC 64			JMVA00000000	URINE	2013	United States	Boston, MA, USA	Human, Homo sapiens
1.43867e+06	Escherichia coli BIDMC 70	1438674	BIDMC 70			JMVC00000000	URINE	2013	United States	Boston, MA, USA	Human, Homo sapiens
1.43868e+06	Escherichia coli BIDMC 71	1438675	BIDMC 71			JMVD00000000	URINE	2013	United States	Boston, MA, USA	Human, Homo sapiens
1.43868e+06	Escherichia coli BIDMC 72	1438676	BIDMC 72			JMVE00000000	URINE	2013	United States	Boston, MA, USA	Human, Homo sapiens
1.43868e+06	Escherichia coli BIDMC 73	1438677	BIDMC 73			JMVF00000000	URINE	2013	United States	Boston, MA, USA	Human, Homo sapiens
1.43868e+06	Escherichia coli BIDMC 74	1438678	BIDMC 74			JMVG00000000	URINE	2013	United States	Boston, MA, USA	Human, Homo sapiens
1.43868e+06	Escherichia coli BIDMC 75	1438679	BIDMC 75			JMVH00000000	URINE	2013	United States	Boston, MA, USA	Human, Homo sapiens
1.43868e+06	Escherichia coli BIDMC 76	1438680	BIDMC 76			JMVI00000000	URINE	2013	United States	Boston, MA, USA	Human, Homo sapiens
1.43868e+06	Escherichia coli BIDMC 77	1438681	BIDMC 77			JMVJ00000000	BLOOD CULTURE	2013	United States	Boston, MA, USA	Human, Homo sapiens
1.43868e+06	Escherichia coli BIDMC 78	1438682	BIDMC 78			JMVK00000000	BLOOD CULTURE	2013	United States	Boston, MA, USA	Human, Homo sapiens
1.43868e+06	Escherichia coli BIDMC 79	1438683	BIDMC 79			JMVL00000000	URINE	2013	United States	Boston, MA, USA	Human, Homo sapiens
1.43869e+06	Escherichia coli CHS 69	1438685	CHS 69			JMVN00000000	Urine	2013-08-23	United States	North Carolina, USA	Human, Homo sapiens		Adult
1.43869e+06	Escherichia coli CHS 77	1438686	CHS 77			JMVO00000000	Urine	2013-09-15	United States	North Carolina, USA	Human, Homo sapiens		Adult
1.43869e+06	Escherichia coli MGH 57	1438687	MGH 57			JMVP00000000	Wound abscess	2013-04-13	United States	Boston, MA, USA	Human, Homo sapiens		Adult
1.43869e+06	Escherichia coli MGH 58	1438688	MGH 58			JMVQ00000000	Urine	2013-04-13	United States	Boston, MA, USA	Human, Homo sapiens		Adult
1.44586e+06	Escherichia coli BIDMC 82	1445862	BIDMC 82			JJMY00000000	urine	2013-11-11	United States	Boston, MA, USA	Human, Homo sapiens
562.13	Escherichia coli strain F1-8-ERB4	562	F1-8-ERB4			FLXF00000000	Farm	09_02_2015	Thailand	Bangkok
562.13	Escherichia coli strain PB486	562	PB486			FLWH00000000	urine	08_04_2015	Thailand	Bangkok	Human, Homo sapiens
562.135	Escherichia coli strain ICBEC7P	562	ICBEC7P			CP017246,MJAL00000000	epidermis	2013-06-14	Brazil	Brazil: Santos	Spheniscus magellanicus
562.191	Escherichia coli strain ZTA15/01169-1EB1	562	ZTA15/01169-1EB1		genotype:ST533	NMWW00000000	feces	2015-09-01	Spain	Spain:Lerida
562.196	Escherichia coli strain ESBL-SIUE-16	562	ESBL-SIUE-16			NIUI01000000	Patient	2016-11-02	Thailand	Thailand	Human, Homo sapiens	Female	71
562.196	Escherichia coli strain ESBL-SIPE-13	562	ESBL-SIPE-13			NIUH01000000	Patient	2016-09-21	Thailand	Thailand	Human, Homo sapiens	Female	67
562.226	Escherichia coli O25:H4 strain ECO0187	562		131	phylogroup:B2				United Kingdom		Human, Homo sapiens
562.226	Escherichia coli O16:H5 strain ECO0188	562		131	phylogroup:B2				United Kingdom		Human, Homo sapiens
562.226	Escherichia coli O1:H25 strain ECO0203	562		1722	phylogroup:F				United Kingdom		Human, Homo sapiens
562.226	Escherichia coli O17:H18 strain ECO0204	562		69	phylogroup:D				United Kingdom		Human, Homo sapiens
562.226	Escherichia coli O25:H4 strain ECO0205	562		131	phylogroup:B2				United Kingdom		Human, Homo sapiens
562.226	Escherichia coli O25:H4 strain ECO0207	562		131	phylogroup:B2				United Kingdom		Human, Homo sapiens
562.226	Escherichia coli O25:H4 strain ECO0211	562		131	phylogroup:B2				United Kingdom		Human, Homo sapiens
562.226	Escherichia coli O25:H4 strain ECO0216	562		131	phylogroup:B2				United Kingdom		Human, Homo sapiens
562.226	Escherichia coli O25:H4 strain ECO0218	562		131	phylogroup:B2				United Kingdom		Human, Homo sapiens
562.226	Escherichia coli O2:H4 strain ECO0217	562		95	phylogroup:B2				United Kingdom		Human, Homo sapiens
562.226	Escherichia coli O6:H1 strain ECO0221	562		73	phylogroup:B2				United Kingdom		Human, Homo sapiens
562.226	Escherichia coli O25:H4 strain ECO0222	562		131	phylogroup:B2				United Kingdom		Human, Homo sapiens
562.226	Escherichia coli O17:H18 strain ECO0223	562		69	phylogroup:D				United Kingdom		Human, Homo sapiens
562.226	Escherichia coli O6:H1 strain ECO0225	562		73	phylogroup:B2				United Kingdom		Human, Homo sapiens
562.226	Escherichia coli NA:H30 strain ECO0226	562		38	phylogroup:D				United Kingdom		Human, Homo sapiens
562.226	Escherichia coli O8:H4 strain ECO0228	562		10	phylogroup:A				United Kingdom		Human, Homo sapiens
562.226	Escherichia coli O25:H4 strain ECO0230	562		131	phylogroup:B2				United Kingdom		Human, Homo sapiens
562.226	Escherichia coli O26:H30 strain ECO0227	562		753	phylogroup:E				United Kingdom		Human, Homo sapiens
562.226	Escherichia coli O2:H1 strain ECO0231	562		73	phylogroup:B2				United Kingdom		Human, Homo sapiens
562.226	Escherichia coli O16:H5 strain ECO0233	562		131	phylogroup:B2				United Kingdom		Human, Homo sapiens
562.226	Escherichia coli O2:H4 strain ECO0235	562		95	phylogroup:B2				United Kingdom		Human, Homo sapiens
562.226	Escherichia coli O2:H7 strain ECO0234	562		5678	phylogroup:B2				United Kingdom		Human, Homo sapiens
562.226	Escherichia coli O25:H4 strain ECO0237	562		131	phylogroup:B2				United Kingdom		Human, Homo sapiens
562.227	Escherichia coli O23:H16 strain ECO0238	562		453	phylogroup:B1				United Kingdom		Human, Homo sapiens
562.227	Escherichia coli O15:H18 strain ECO0239	562		69	phylogroup:D				United Kingdom		Human, Homo sapiens
562.227	Escherichia coli O9:H4 strain ECO0240	562		46	phylogroup:A				United Kingdom		Human, Homo sapiens
562.227	Escherichia coli O13/O135:H4 strain ECO0241	562		357	phylogroup:B2				United Kingdom		Human, Homo sapiens
562.227	Escherichia coli O25:H4 strain ECO0243	562		131	phylogroup:B2				United Kingdom		Human, Homo sapiens
562.227	Escherichia coli O6:H1 strain ECO0242	562		73	phylogroup:B2				United Kingdom		Human, Homo sapiens
562.227	Escherichia coli O25:H4 strain ECO0244	562		131	phylogroup:B2				United Kingdom		Human, Homo sapiens
562.227	Escherichia coli O2:H6 strain ECO0245	562		141	phylogroup:B2				United Kingdom		Human, Homo sapiens
562.227	Escherichia coli O185:H10 strain ECO0251	562		5328	phylogroup:B2				United Kingdom		Human, Homo sapiens
562.227	Escherichia coli NA:H2 strain ECO0248	562		69	phylogroup:D				United Kingdom		Human, Homo sapiens
562.227	Escherichia coli O13/O135:H4 strain ECO0255	562		538	phylogroup:B2				United Kingdom		Human, Homo sapiens
562.227	Escherichia coli O25:H4 strain ECO0257	562		131	phylogroup:B2				United Kingdom		Human, Homo sapiens
562.227	Escherichia coli O25:H4 strain ECO0259	562		95	phylogroup:B2				United Kingdom		Human, Homo sapiens
562.227	Escherichia coli O17:H18 strain ECO0260	562		69	phylogroup:D				United Kingdom		Human, Homo sapiens
562.227	Escherichia coli O17:H18 strain ECO0265	562		69	phylogroup:D				United Kingdom		Human, Homo sapiens
562.227	Escherichia coli O9:H30 strain ECO0267	562		361	phylogroup:A				United Kingdom		Human, Homo sapiens
562.227	Escherichia coli O13/O135:H4 strain ECO0268	562		357	phylogroup:B2				United Kingdom		Human, Homo sapiens
562.227	Escherichia coli O25:H4 strain ECO0270	562		131	phylogroup:B2				United Kingdom		Human, Homo sapiens
562.227	Escherichia coli O75:H5 strain ECO0271	562		550	phylogroup:B2				United Kingdom		Human, Homo sapiens
562.227	Escherichia coli O25:H1 strain ECO0274	562		73	phylogroup:B2				United Kingdom		Human, Homo sapiens
562.227	Escherichia coli O2:H1 strain ECO0272	562		73	phylogroup:B2				United Kingdom		Human, Homo sapiens
562.227	Escherichia coli O6:H1 strain ECO0273	562		73	phylogroup:B2				United Kingdom		Human, Homo sapiens
562.227	Escherichia coli O16:H5 strain ECO0275	562		131	phylogroup:B2				United Kingdom		Human, Homo sapiens
562.227	Escherichia coli O2:H1 strain ECO0276	562		73	phylogroup:B2				United Kingdom		Human, Homo sapiens
562.227	Escherichia coli NA:H2 strain ECO0279	562		10	phylogroup:A				United Kingdom		Human, Homo sapiens
562.227	Escherichia coli O17:H18 strain ECO0278	562		69	phylogroup:D				United Kingdom		Human, Homo sapiens
562.227	Escherichia coli O4:H1 strain ECO0277	562		12	phylogroup:B2				United Kingdom		Human, Homo sapiens
562.227	Escherichia coli O16:H5 strain ECO0281	562		131	phylogroup:B2				United Kingdom		Human, Homo sapiens
562.227	Escherichia coli O26:H27 strain ECO0283	562		10	phylogroup:A				United Kingdom		Human, Homo sapiens
562.227	Escherichia coli O17:H18 strain ECO0284	562		69	phylogroup:D				United Kingdom		Human, Homo sapiens
562.227	Escherichia coli O25:H4 strain ECO0282	562		131	phylogroup:B2				United Kingdom		Human, Homo sapiens
562.227	Escherichia coli O86:H18 strain ECO0285	562		38	phylogroup:D				United Kingdom		Human, Homo sapiens
562.227	Escherichia coli O4:H5 strain ECO0286	562		4702	phylogroup:B2				United Kingdom		Human, Homo sapiens
562.227	Escherichia coli O89/O162:H4 strain ECO0290	562		44	phylogroup:A				United Kingdom		Human, Homo sapiens
562.227	Escherichia coli O5:H4 strain ECO0291	562		93	phylogroup:A				United Kingdom		Human, Homo sapiens
562.227	Escherichia coli O6:H1 strain ECO0292	562		73	phylogroup:B2				United Kingdom		Human, Homo sapiens
562.227	Escherichia coli O18:H7 strain ECO0293	562		95	phylogroup:B2				United Kingdom		Human, Homo sapiens
562.227	Escherichia coli O75:H5 strain ECO0191	562		14	phylogroup:B2				United Kingdom		Human, Homo sapiens
562.227	Escherichia coli O9:H30 strain ECO0192	562		540	phylogroup:A				United Kingdom		Human, Homo sapiens
562.227	Escherichia coli O1:H6 strain ECO0193	562		648	phylogroup:F				United Kingdom		Human, Homo sapiens
562.227	Escherichia coli O1:H7 strain ECO0196	562		95	phylogroup:B2				United Kingdom		Human, Homo sapiens
562.227	Escherichia coli O7:H15 strain ECO0198	562		38	phylogroup:D				United Kingdom		Human, Homo sapiens
562.227	Escherichia coli O6:H1 strain ECO0299	562		1979	phylogroup:B2				United Kingdom		Human, Homo sapiens
562.227	Escherichia coli O2:H6 strain ECO0300	562		998	phylogroup:B2				United Kingdom		Human, Homo sapiens
562.227	Escherichia coli O117:H4 strain ECO0301	562		428	phylogroup:B2				United Kingdom		Human, Homo sapiens
562.227	Escherichia coli O25:H4 strain ECO0302	562		131	phylogroup:B2				United Kingdom		Human, Homo sapiens
562.227	Escherichia coli O25:H4 strain ECO0304	562		5640	phylogroup:B2				United Kingdom		Human, Homo sapiens
562.227	Escherichia coli O2:H4 strain ECO0308	562		95	phylogroup:B2				United Kingdom		Human, Homo sapiens
562.227	Escherichia coli O51:H24 strain ECO0309	562		5593	phylogroup:D				United Kingdom		Human, Homo sapiens
562.227	Escherichia coli O1:H7 strain ECO0310	562		95	phylogroup:B2				United Kingdom		Human, Homo sapiens
562.227	Escherichia coli O8:H19 strain ECO0311	562		1431	phylogroup:B1				United Kingdom		Human, Homo sapiens
562.227	Escherichia coli O2:H4 strain ECO0314	562		95	phylogroup:B2				United Kingdom		Human, Homo sapiens
562.227	Escherichia coli O2:H4 strain ECO0315	562		95	phylogroup:B2				United Kingdom		Human, Homo sapiens
562.227	Escherichia coli O1:H7 strain ECO0316	562		95	phylogroup:B2				United Kingdom		Human, Homo sapiens
562.227	Escherichia coli O25:H4 strain ECO0322	562		131	phylogroup:B2				United Kingdom		Human, Homo sapiens
562.227	Escherichia coli O86:H18 strain ECO0323	562		38	phylogroup:D				United Kingdom		Human, Homo sapiens
562.227	Escherichia coli O17:H18 strain ECO0324	562		69	phylogroup:D				United Kingdom		Human, Homo sapiens
562.227	Escherichia coli NA:H30 strain ECO0331	562		38	phylogroup:D				United Kingdom		Human, Homo sapiens
562.227	Escherichia coli O4:H5 strain ECO0332	562		5389	phylogroup:B2				United Kingdom		Human, Homo sapiens
562.227	Escherichia coli NA:H5 strain ECO0333	562		547	phylogroup:B2				United Kingdom		Human, Homo sapiens
562.227	Escherichia coli O4:H5 strain ECO0334	562		12	phylogroup:B2				United Kingdom		Human, Homo sapiens
562.227	Escherichia coli O6:H1 strain ECO0335	562		73	phylogroup:B2				United Kingdom		Human, Homo sapiens
562.227	Escherichia coli O21:H52 strain ECO0336	562		773	phylogroup:A				United Kingdom		Human, Homo sapiens
562.227	Escherichia coli O8:H30 strain ECO0337	562		58	phylogroup:B1				United Kingdom		Human, Homo sapiens
562.227	Escherichia coli O6:H31 strain ECO0340	562		127	phylogroup:B2				United Kingdom		Human, Homo sapiens
562.227	Escherichia coli O15:H18 strain ECO0339	562		5520	phylogroup:D				United Kingdom		Human, Homo sapiens
562.227	Escherichia coli O86:H18 strain ECO0341	562		38	phylogroup:D				United Kingdom		Human, Homo sapiens
562.228	Escherichia coli NA:H18 strain ECO0342	562		69	phylogroup:D				United Kingdom		Human, Homo sapiens
562.228	Escherichia coli O18:H5 strain ECO0343	562		14	phylogroup:B2				United Kingdom		Human, Homo sapiens
562.228	Escherichia coli O25:H4 strain ECO0345	562		131	phylogroup:B2				United Kingdom		Human, Homo sapiens
562.228	Escherichia coli O16:H5 strain ECO0346	562		5494	phylogroup:B2				United Kingdom		Human, Homo sapiens
562.228	Escherichia coli O6:H31 strain ECO0347	562		127	phylogroup:B2				United Kingdom		Human, Homo sapiens
562.228	Escherichia coli NA:H7 strain ECO0348	562		59	phylogroup:F				United Kingdom		Human, Homo sapiens
562.228	Escherichia coli O8:H30 strain ECO0349	562		58	phylogroup:B1				United Kingdom		Human, Homo sapiens
562.228	Escherichia coli O6:H1 strain ECO0350	562		73	phylogroup:B2				United Kingdom		Human, Homo sapiens
562.228	Escherichia coli O4:H5 strain ECO0352	562		12	phylogroup:B2				United Kingdom		Human, Homo sapiens
562.228	Escherichia coli O11:H15 strain ECO0354	562		973	phylogroup:D				United Kingdom		Human, Homo sapiens
562.228	Escherichia coli NA:H30 strain ECO0355	562		38	phylogroup:D				United Kingdom		Human, Homo sapiens
562.228	Escherichia coli O15:H1 strain ECO0356	562		393	phylogroup:F				United Kingdom		Human, Homo sapiens
562.228	Escherichia coli O25:H4 strain ECO0357	562		95	phylogroup:B2				United Kingdom		Human, Homo sapiens
562.228	Escherichia coli O2:H4 strain ECO0358	562		95	phylogroup:B2				United Kingdom		Human, Homo sapiens
562.228	Escherichia coli O25:H4 strain ECO0359	562		131	phylogroup:B2				United Kingdom		Human, Homo sapiens
562.228	Escherichia coli O6:H1 strain ECO0360	562		73	phylogroup:B2				United Kingdom		Human, Homo sapiens
562.228	Escherichia coli O8:H8 strain ECO0361	562		448	phylogroup:B1				United Kingdom		Human, Homo sapiens
562.228	Escherichia coli O2:H6 strain ECO0362	562		998	phylogroup:B2				United Kingdom		Human, Homo sapiens
562.228	Escherichia coli O17:H18 strain ECO0363	562		69	phylogroup:D				United Kingdom		Human, Homo sapiens
562.228	Escherichia coli O6:H1 strain ECO0368	562		73	phylogroup:B2				United Kingdom		Human, Homo sapiens
562.228	Escherichia coli O9:H25 strain ECO0369	562		58	phylogroup:B1				United Kingdom		Human, Homo sapiens
562.228	Escherichia coli O16:H5 strain ECO0372	562		131	phylogroup:B2				United Kingdom		Human, Homo sapiens
562.228	Escherichia coli NA:H34 strain ECO0374	562		155	phylogroup:B1				United Kingdom		Human, Homo sapiens
562.228	Escherichia coli H1 strain ECO0375	562		73	phylogroup:B2				United Kingdom		Human, Homo sapiens
562.228	Escherichia coli O25:H4 strain ECO0381	562		131	phylogroup:B2				United Kingdom		Human, Homo sapiens
562.228	Escherichia coli O25:H4 strain ECO0382	562		131	phylogroup:B2				United Kingdom		Human, Homo sapiens
562.228	Escherichia coli O17:H18 strain ECO0383	562		69	phylogroup:D				United Kingdom		Human, Homo sapiens
562.228	Escherichia coli O17:H18 strain ECO0384	562		69	phylogroup:D				United Kingdom		Human, Homo sapiens
562.228	Escherichia coli O2:H1 strain ECO0376	562		73	phylogroup:B2				United Kingdom		Human, Homo sapiens
562.228	Escherichia coli O4:H1 strain ECO0378	562		12	phylogroup:B2				United Kingdom		Human, Homo sapiens
562.228	Escherichia coli O2:H7 strain ECO0380	562		95	phylogroup:B2				United Kingdom		Human, Homo sapiens
562.228	Escherichia coli NA:H30 strain ECO0389	562		38	phylogroup:D				United Kingdom		Human, Homo sapiens
562.228	Escherichia coli O18:H7 strain ECO0390	562		95	phylogroup:B2				United Kingdom		Human, Homo sapiens
562.228	Escherichia coli O75:H5 strain ECO0391	562		1193	phylogroup:B2				United Kingdom		Human, Homo sapiens
562.228	Escherichia coli O25:H4 strain ECO0395	562		131	phylogroup:B2				United Kingdom		Human, Homo sapiens
562.228	Escherichia coli O6:H1 strain ECO0398	562		73	phylogroup:B2				United Kingdom		Human, Homo sapiens
562.228	Escherichia coli O8:H9 strain ECO0400	562		23	phylogroup:A				United Kingdom		Human, Homo sapiens
562.228	Escherichia coli O2:H7 strain ECO0403	562		95	phylogroup:B2				United Kingdom		Human, Homo sapiens
562.228	Escherichia coli O25:H4 strain ECO0404	562		131	phylogroup:B2				United Kingdom		Human, Homo sapiens
562.228	Escherichia coli O11:H25 strain ECO0405	562		457	phylogroup:F				United Kingdom		Human, Homo sapiens
562.228	Escherichia coli O25:H4 strain ECO0407	562		131	phylogroup:B2				United Kingdom		Human, Homo sapiens
562.228	Escherichia coli O2:H1 strain ECO0409	562		73	phylogroup:B2				United Kingdom		Human, Homo sapiens
562.228	Escherichia coli O25:H4 strain ECO0411	562		131	phylogroup:B2				United Kingdom		Human, Homo sapiens
562.228	Escherichia coli O16:H5 strain ECO0413	562		131	phylogroup:B2				United Kingdom		Human, Homo sapiens
562.228	Escherichia coli O16:H5 strain ECO0414	562		131	phylogroup:B2				United Kingdom		Human, Homo sapiens
562.228	Escherichia coli O6:H1 strain ECO0415	562		73	phylogroup:B2				United Kingdom		Human, Homo sapiens
562.228	Escherichia coli O6:H1 strain ECO0417	562		73	phylogroup:B2				United Kingdom		Human, Homo sapiens
562.228	Escherichia coli O6:H1 strain ECO0418	562		73	phylogroup:B2				United Kingdom		Human, Homo sapiens
562.228	Escherichia coli O25:H4 strain ECO0419	562		131	phylogroup:B2				United Kingdom		Human, Homo sapiens
562.228	Escherichia coli O25:H4 strain ECO0420	562		131	phylogroup:B2				United Kingdom		Human, Homo sapiens
562.228	Escherichia coli O25:H4 strain ECO0422	562		131	phylogroup:B2				United Kingdom		Human, Homo sapiens
562.228	Escherichia coli O16:H6 strain ECO0425	562		144	phylogroup:B2				United Kingdom		Human, Homo sapiens
562.228	Escherichia coli O4:H5 strain ECO0427	562		12	phylogroup:B2				United Kingdom		Human, Homo sapiens
562.229	Escherichia coli O16:H6 strain ECO0220	562		144	phylogroup:B2				United Kingdom		Human, Homo sapiens
562.229	Escherichia coli O4:H1 strain ECO0306	562		12	phylogroup:B2				United Kingdom		Human, Homo sapiens
562.229	Escherichia coli O15:H4 strain ECO0364	562		10	phylogroup:A				United Kingdom		Human, Homo sapiens
562.229	Escherichia coli O16:H5 strain ECO0366	562		5432	phylogroup:B2				United Kingdom		Human, Homo sapiens
562.229	Escherichia coli O25:H4 strain ECO0392	562		624	phylogroup:F				United Kingdom		Human, Homo sapiens
562.229	Escherichia coli O17:H18 strain ECO0428	562		69	phylogroup:D				United Kingdom		Human, Homo sapiens
562.236	Escherichia coli NA:H4 strain ECO1354	562		117	phylogroup:F				United Kingdom		Human, Homo sapiens
562.236	Escherichia coli O4:H5 strain ECO1355	562		12	phylogroup:B2				United Kingdom		Human, Homo sapiens
562.236	Escherichia coli O16:H6 strain ECO1361	562		144	phylogroup:B2				United Kingdom		Human, Homo sapiens
562.236	Escherichia coli O8:H25 strain ECO1363	562		58	phylogroup:B1				United Kingdom		Human, Homo sapiens
562.236	Escherichia coli O17:H18 strain ECO1366	562		69	phylogroup:D				United Kingdom		Human, Homo sapiens
562.236	Escherichia coli O8:H21 strain ECO1367	562		5491	phylogroup:A				United Kingdom		Human, Homo sapiens
562.236	Escherichia coli O25:H4 strain ECO1369	562		131	phylogroup:B2				United Kingdom		Human, Homo sapiens
562.236	Escherichia coli O120:H31 strain ECO1370	562		73	phylogroup:B2				United Kingdom		Human, Homo sapiens
562.236	Escherichia coli O15:H1 strain ECO1372	562		393	phylogroup:F				United Kingdom		Human, Homo sapiens
562.236	Escherichia coli O25:H4 strain ECO1373	562		131	phylogroup:B2				United Kingdom		Human, Homo sapiens
562.236	Escherichia coli O2:H4 strain ECO1374	562		95	phylogroup:B2				United Kingdom		Human, Homo sapiens
562.236	Escherichia coli O17:H18 strain ECO1375	562		69	phylogroup:D				United Kingdom		Human, Homo sapiens
562.237	Escherichia coli O1:H7 strain ECO1381	562		415	phylogroup:F				United Kingdom		Human, Homo sapiens
562.237	Escherichia coli O25:H4 strain ECO1383	562		131	phylogroup:B2				United Kingdom		Human, Homo sapiens
562.237	Escherichia coli O22:H1 strain ECO1385	562		104	phylogroup:B2				United Kingdom		Human, Homo sapiens
562.237	Escherichia coli O21:H5 strain ECO1389	562		12	phylogroup:B2				United Kingdom		Human, Homo sapiens
562.237	Escherichia coli O1:H18 strain ECO1390	562		38	phylogroup:D				United Kingdom		Human, Homo sapiens
562.237	Escherichia coli O25:H4 strain ECO1393	562		131	phylogroup:B2				United Kingdom		Human, Homo sapiens
562.237	Escherichia coli O75:H5 strain ECO1395	562		537	phylogroup:B2				United Kingdom		Human, Homo sapiens
562.237	Escherichia coli O75:H7 strain ECO1396	562		80	phylogroup:B2				United Kingdom		Human, Homo sapiens
562.237	Escherichia coli O23:H16 strain ECO1398	562		453	phylogroup:B1				United Kingdom		Human, Homo sapiens
562.237	Escherichia coli O25:H4 strain ECO1399	562		131	phylogroup:B2				United Kingdom		Human, Homo sapiens
562.237	Escherichia coli O2:H6 strain ECO1404	562		998	phylogroup:B2				United Kingdom		Human, Homo sapiens
562.237	Escherichia coli O2:H7 strain ECO1405	562		80	phylogroup:B2				United Kingdom		Human, Homo sapiens
562.237	Escherichia coli O166:H15 strain ECO1406	562		2914	phylogroup:D				United Kingdom		Human, Homo sapiens
562.237	Escherichia coli O75:H5 strain ECO1407	562		404	phylogroup:B2				United Kingdom		Human, Homo sapiens
562.237	Escherichia coli O18:H7 strain ECO1409	562		5661	phylogroup:B2				United Kingdom		Human, Homo sapiens
562.237	Escherichia coli O24:H4 strain ECO1410	562		117	phylogroup:F				United Kingdom		Human, Homo sapiens
562.237	Escherichia coli O4:H5 strain ECO1411	562		12	phylogroup:B2				United Kingdom		Human, Homo sapiens
562.237	Escherichia coli O45:H7 strain ECO1413	562		95	phylogroup:B2				United Kingdom		Human, Homo sapiens
562.237	Escherichia coli O6:H1 strain ECO1414	562		73	phylogroup:B2				United Kingdom		Human, Homo sapiens
562.237	Escherichia coli O6:H1 strain ECO1417	562		73	phylogroup:B2				United Kingdom		Human, Homo sapiens
562.237	Escherichia coli O162:H9 strain ECO1427	562		167	phylogroup:A				United Kingdom		Human, Homo sapiens
562.237	Escherichia coli O103:H8 strain ECO1397	562		446	phylogroup:B1				United Kingdom		Human, Homo sapiens
562.237	Escherichia coli O4:H1 strain ECO1352	562		12	phylogroup:B2				United Kingdom		Human, Homo sapiens
562.237	Escherichia coli O2:H4 strain ECO1422	562		95	phylogroup:B2				United Kingdom		Human, Homo sapiens
562.237	Escherichia coli O75:H5 strain ECO1376	562		14	phylogroup:B2				United Kingdom		Human, Homo sapiens
562.237	Escherichia coli O108:H9 strain ECO1392	562		90	phylogroup:A				United Kingdom		Human, Homo sapiens
562.237	Escherichia coli O18:H5 strain ECO1423	562		14	phylogroup:B2				United Kingdom		Human, Homo sapiens
562.237	Escherichia coli O15:H18 strain ECO1424	562		69	phylogroup:D				United Kingdom		Human, Homo sapiens
562.237	Escherichia coli O17:H18 strain ECO1425	562		69	phylogroup:D				United Kingdom		Human, Homo sapiens
562.237	Escherichia coli O6:H31 strain ECO1426	562		127	phylogroup:B2				United Kingdom		Human, Homo sapiens
562.237	Escherichia coli O6:H1 strain ECO1408	562		73	phylogroup:B2				United Kingdom		Human, Homo sapiens
562.237	Escherichia coli O9:H19 strain ECO1429	562		88	phylogroup:A				United Kingdom		Human, Homo sapiens
562.237	Escherichia coli O18:H1 strain ECO1431	562		73	phylogroup:B2				United Kingdom		Human, Homo sapiens
562.237	Escherichia coli O48:H7 strain ECO1432	562		1423	phylogroup:B1				United Kingdom		Human, Homo sapiens
562.237	Escherichia coli O6:H31 strain ECO1433	562		127	phylogroup:B2				United Kingdom		Human, Homo sapiens
562.237	Escherichia coli O24:H4 strain ECO1435	562		117	phylogroup:F				United Kingdom		Human, Homo sapiens
562.237	Escherichia coli O39:H4 strain ECO1436	562		91	phylogroup:B2				United Kingdom		Human, Homo sapiens
562.237	Escherichia coli O79:H1 strain ECO1437	562		3290	phylogroup:F				United Kingdom		Human, Homo sapiens
562.237	Escherichia coli O18:H7 strain ECO1438	562		95	phylogroup:B2				United Kingdom		Human, Homo sapiens
562.237	Escherichia coli O6:H5 strain ECO1439	562		83	phylogroup:B2				United Kingdom		Human, Homo sapiens
562.237	Escherichia coli O102:H6 strain ECO1440	562		38	phylogroup:D				United Kingdom		Human, Homo sapiens
562.237	Escherichia coli O86:H5 strain ECO1357	562		1972	phylogroup:A				United Kingdom		Human, Homo sapiens
562.237	Escherichia coli O102:H6 strain ECO1446	562		405	phylogroup:F				United Kingdom		Human, Homo sapiens
562.237	Escherichia coli O17:H18 strain ECO1451	562		69	phylogroup:D				United Kingdom		Human, Homo sapiens
562.237	Escherichia coli O2:H4 strain ECO1452	562		95	phylogroup:B2				United Kingdom		Human, Homo sapiens
562.237	Escherichia coli O1:H7 strain ECO1453	562		95	phylogroup:B2				United Kingdom		Human, Homo sapiens
562.237	Escherichia coli O25:H4 strain ECO1456	562		131	phylogroup:B2				United Kingdom		Human, Homo sapiens
562.237	Escherichia coli O4:H5 strain ECO1458	562		12	phylogroup:B2				United Kingdom		Human, Homo sapiens
562.237	Escherichia coli O4:H5 strain ECO1459	562		12	phylogroup:B2				United Kingdom		Human, Homo sapiens
562.237	Escherichia coli O162:H10 strain ECO1464	562		617	phylogroup:A				United Kingdom		Human, Homo sapiens
562.237	Escherichia coli O25:H4 strain ECO1467	562		131	phylogroup:B2				United Kingdom		Human, Homo sapiens
562.237	Escherichia coli O25:H4 strain ECO1471	562		95	phylogroup:B2				United Kingdom		Human, Homo sapiens
562.237	Escherichia coli O17:H18 strain ECO1473	562		69	phylogroup:D				United Kingdom		Human, Homo sapiens
562.237	Escherichia coli O25:H4 strain ECO1475	562		131	phylogroup:B2				United Kingdom		Human, Homo sapiens
562.237	Escherichia coli NA:H19 strain ECO1479	562		88	phylogroup:A				United Kingdom		Human, Homo sapiens
562.237	Escherichia coli O6:H1 strain ECO1480	562		73	phylogroup:B2				United Kingdom		Human, Homo sapiens
562.237	Escherichia coli O15:H18 strain ECO1482	562		69	phylogroup:D				United Kingdom		Human, Homo sapiens
562.237	Escherichia coli O15:H18 strain ECO1485	562		69	phylogroup:D				United Kingdom		Human, Homo sapiens
562.237	Escherichia coli O25:H4 strain ECO1486	562		131	phylogroup:B2				United Kingdom		Human, Homo sapiens
562.238	Escherichia coli O1:H7 strain ECO1491	562		95	phylogroup:B2				United Kingdom		Human, Homo sapiens
562.238	Escherichia coli O6:H1 strain ECO1493	562		73	phylogroup:B2				United Kingdom		Human, Homo sapiens
562.238	Escherichia coli O29:H4 strain ECO1495	562		10	phylogroup:A				United Kingdom		Human, Homo sapiens
562.238	Escherichia coli O2:H4 strain ECO1496	562		95	phylogroup:B2				United Kingdom		Human, Homo sapiens
562.238	Escherichia coli O25:H4 strain ECO1501	562		131	phylogroup:B2				United Kingdom		Human, Homo sapiens
562.238	Escherichia coli O25:H4 strain ECO1507	562		131	phylogroup:B2				United Kingdom		Human, Homo sapiens
562.238	Escherichia coli O83:H31 strain ECO1513	562		372	phylogroup:B2				United Kingdom		Human, Homo sapiens
562.238	Escherichia coli O1:H7 strain ECO1512	562		95	phylogroup:B2				United Kingdom		Human, Homo sapiens
562.238	Escherichia coli O15:H1 strain ECO1360	562		1394	phylogroup:F				United Kingdom		Human, Homo sapiens
562.238	Escherichia coli O6:H1 strain ECO1516	562		73	phylogroup:B2				United Kingdom		Human, Homo sapiens
562.238	Escherichia coli O6:H1 strain ECO1517	562		73	phylogroup:B2				United Kingdom		Human, Homo sapiens
562.238	Escherichia coli O25:H4 strain ECO1519	562		131	phylogroup:B2				United Kingdom		Human, Homo sapiens
562.238	Escherichia coli O4:H1 strain ECO1522	562		12	phylogroup:B2				United Kingdom		Human, Homo sapiens
562.238	Escherichia coli O108:H9 strain ECO1523	562		88	phylogroup:A				United Kingdom		Human, Homo sapiens
562.238	Escherichia coli O6:H1 strain ECO1526	562		73	phylogroup:B2				United Kingdom		Human, Homo sapiens
562.238	Escherichia coli O2:H1 strain ECO1529	562		73	phylogroup:B2				United Kingdom		Human, Homo sapiens
562.238	Escherichia coli O6:H1 strain ECO1362	562		73	phylogroup:B2				United Kingdom		Human, Homo sapiens
562.238	Escherichia coli O2:H6 strain ECO1531	562		998	phylogroup:B2				United Kingdom		Human, Homo sapiens
562.238	Escherichia coli O86:H2 strain ECO1533	562		450	phylogroup:A				United Kingdom		Human, Homo sapiens
562.238	Escherichia coli O6:H16 strain ECO1534	562		48	phylogroup:A				United Kingdom		Human, Homo sapiens
562.238	Escherichia coli O8:H8 strain ECO1535	562		448	phylogroup:B1				United Kingdom		Human, Homo sapiens
562.238	Escherichia coli O8:H4 strain ECO0412	562		88	phylogroup:A				United Kingdom		Human, Homo sapiens
562.238	Escherichia coli O25:H4 strain ECO0297	562		131	phylogroup:B2				United Kingdom		Human, Homo sapiens
562.238	Escherichia coli O25:H4 strain ECO0296	562		131	phylogroup:B2				United Kingdom		Human, Homo sapiens
562.238	Escherichia coli O4:H1 strain ECO1412	562		12	phylogroup:B2				United Kingdom		Human, Homo sapiens
562.238	Escherichia coli O6:H31 strain ECO1420	562		127	phylogroup:B2				United Kingdom		Human, Homo sapiens
562.238	Escherichia coli O7:H45 strain ECO1499	562		62	phylogroup:F				United Kingdom		Human, Homo sapiens
562.238	Escherichia coli O2:H4 strain ECO1455	562		95	phylogroup:B2				United Kingdom		Human, Homo sapiens
562.239	Escherichia coli O25:H4 strain ECO1515	562		131	phylogroup:B2				United Kingdom		Human, Homo sapiens
562.239	Escherichia coli O2:H7 strain ECO1506	562		95	phylogroup:B2				United Kingdom		Human, Homo sapiens
562.239	Escherichia coli O45:H7 strain ECO1505	562		95	phylogroup:B2				United Kingdom		Human, Homo sapiens
562.239	Escherichia coli O17:H18 strain ECO0199	562		69	phylogroup:D				United Kingdom		Human, Homo sapiens
562.239	Escherichia coli NA:H18 strain ECO0379	562		69	phylogroup:D				United Kingdom		Human, Homo sapiens
562.239	Escherichia coli O2:H4 strain ECO0298	562		421	phylogroup:B2				United Kingdom		Human, Homo sapiens
562.239	Escherichia coli O6:H1 strain ECO1391	562		73	phylogroup:B2				United Kingdom		Human, Homo sapiens
562.239	Escherichia coli O45:H7 strain ECO1450	562		95	phylogroup:B2				United Kingdom		Human, Homo sapiens
562.239	Escherichia coli O15:H1 strain ECO1428	562		393	phylogroup:F				United Kingdom		Human, Homo sapiens
562.239	Escherichia coli O25:H4 strain ECO1497	562		131	phylogroup:B2				United Kingdom		Human, Homo sapiens
562.239	Escherichia coli O25:H4 strain ECO1490	562		131	phylogroup:B2				United Kingdom		Human, Homo sapiens
562.239	Escherichia coli O25:H4 strain ECO1466	562		131	phylogroup:B2				United Kingdom		Human, Homo sapiens
562.239	Escherichia coli O25:H4 strain ECO1462	562		131	phylogroup:B2				United Kingdom		Human, Homo sapiens
562.239	Escherichia coli O1:H6 strain ECO1454	562		648	phylogroup:F				United Kingdom		Human, Homo sapiens
562.239	Escherichia coli O17:H18 strain ECO1487	562		69	phylogroup:D				United Kingdom		Human, Homo sapiens
562.239	Escherichia coli O11:H15 strain ECO1537	562		973	phylogroup:D				United Kingdom		Human, Homo sapiens
562.239	Escherichia coli O10:H4 strain ECO1525	562		10	phylogroup:A				United Kingdom		Human, Homo sapiens
562.239	Escherichia coli O16:H5 strain ECO1402	562		131	phylogroup:B2				United Kingdom		Human, Homo sapiens
562.239	Escherichia coli O25:H4 strain ECO1511	562		131	phylogroup:B2				United Kingdom		Human, Homo sapiens
562.239	Escherichia coli O1:H18 strain ECO1503	562		38	phylogroup:D				United Kingdom		Human, Homo sapiens
562.239	Escherichia coli O25:H4 strain ECO1500	562		131	phylogroup:B2				United Kingdom		Human, Homo sapiens
562.239	Escherichia coli O70:H10 strain ECO1358	562		641	phylogroup:B1				United Kingdom		Human, Homo sapiens
Sample code	Accession number	Px Age	Px Gender	Referral hospital	ESBL	Organism	MLST Clone
E053	NXIR00000000	53	F	Kalafong	+	E. coli	ST-73
K091	NXKQ00000000	59	M	Tshwane Academic	+	E. coli	ST-998
E040	NXIP00000000	68	F	Tshwane Academic	+	E. coli	ST-95
K011	NXKS00000000	39	F	Tshwane Academic	+	Escherichia coli	ST-410
E057	NXIS00000000	57	M	Tshwane Academic	+	E. coli	ST-665
E019	NXLG00000000	66	F	Tshwane Academic	+	E. coli	ST-617
E020	NXJB00000000	66	F	Tshwane Academic	+	E. coli	ST-617
E003	NXIZ00000000		M	Tshwane Academic	+	E. coli	ST-744
K075	NXKJ00000000	32	F	Tshwane Academic	+	E. coli	ST-648
E005	NXLF00000000	3	M	kalafong	+	E. coli	ST-131
E009	NXLH00000000	3	M	kalafong	+	E. coli	ST-131
E013	NXIN00000000	63	F	kalafong	+	E. coli	ST-131
E063	NXIT00000000					E. coli	ST-131
E011	NXKR00000000	7	M	Tshwane Academic	+	E. coli	ST-131
E056	NXJD00000000	49	F	Tshwane Academic	+	E. coli	ST-131
E058	NXLI00000000	72	M	Kalafong	+	E. coli	ST-131
E062	NXJE00000000	72	M	Kalafong	+	E. coli	ST-131
E021	NXIO00000000	12	F	Tshwane Academic	+	E. coli	ST-131
E060	NXLJ0000000		F	Kalafong	+	E. coli	ST-131

## Sheet: Fig. 2_African strains
Genome ID	Genome Name	Organism Name	NCBI Taxon ID	Genome Status	Strain	Serovar	Biovar	Pathovar	MLST	Other Typing	Culture Collection	Type Strain	Completion Date	Publication	BioProject Accession	BioSample Accession	Assembly Accession	SRA Accession	GenBank Accessions	RefSeq Accessions	Sequencing Centers	Sequencing Status	Sequencing Platform	Sequencing Depth	Assembly Method	Chromosomes	Plasmids	Contigs	Genome Length	GC Content	PATRIC CDS	RefSeq CDS	Isolation Site	Isolation Source	Isolation Comments	Collection Date	Isolation Country	Geographic Location	Latitude	Longitude	Altitude	Depth	Other Environmental	Host Name	Host Gender	Host Age	Host Health	Body Sample Site	Body Sample Subsite
562.13998	Escherichia coli strain 86J1		562	WGS	86J1				MLST.Escherichia_coli_1.361,MLST.Escherichia_coli_2.650				2017-01-11T00:00:00Z		PRJNA344554	SAMN05828804	GCF_001942105.1		MKGU00000000		Faculte de Medecine, Universite Paris-Sud		Illumina	50.0x	CLC workbench v. 9.0			192	5099653	50.62	5328	5059		rectal swab		2015-05-28	Egypt	Egypt						Human, Homo sapiens
562.13999	Escherichia coli strain 73G4		562	WGS	73G4				MLST.Escherichia_coli_1.3541				2017-01-11T00:00:00Z		PRJNA344554	SAMN05829086	GCF_001942095.1		MKGV00000000		Faculte de Medecine, Universite Paris-Sud		Illumina	50.0x	CLC workbench v. 9.0			191	4877370	50.61	5057	4811				2015-02-15	Egypt	Egypt						Human, Homo sapiens
562.14001	Escherichia coli strain 85H4		562	WGS	85H4				MLST.Escherichia_coli_1.3541				2017-01-11T00:00:00Z		PRJNA344554	SAMN05829082	GCF_001942065.1		MKGW00000000		Faculte de Medecine, Universite Paris-Sud		Illumina	50.0x	CLC workbench v. 9.0			137	4889514	50.7	5046	4806		rectal swab		2015-08-11	Egypt	Egypt						Human, Homo sapiens
562.17723	Escherichia coli strain 4349		562	WGS	4349				MLST.Escherichia_coli_1.1408,MLST.Escherichia_coli_2.520				2017-06-22T00:00:00Z		PRJNA382335	SAMN06703826	GCA_002205095.1		NIZE00000000		Austrian Agency for Health and Food Safety, Vienna, Austria		Illumina MiSeq	67x	Velvet v. 1.1.04			166	4757126	50.69	5002	4901		urine		2015	Nigeria	Nigeria						Human, Homo sapiens			Urogenital disease
562.17753	Escherichia coli strain YA00028237		562	WGS	YA00028237	O26:H11		EHEC	MLST.Escherichia_coli_1.21,MLST.Escherichia_coli_2.481				2017-07-14T00:00:00Z		PRJNA386428	SAMN06947111	GCA_002218525.2		NGBP00000000		National Institute for Communicable Diseases		Illumina MiSeq	100.0x	CLC NGS Cell v. 10			467	5390620	50.42	6047	5860		stool		2017-02	South Africa	South Africa						Human, Homo sapiens			Haemolytic uraemic syndrome
562.19131	Escherichia coli strain CFSAN061770		562	Complete	CFSAN061770				MLST.Escherichia_coli_1.69,MLST.Escherichia_coli_2.3				2017-09-05T00:00:00Z		PRJNA230969	SAMN06928086	GCA_002278115.2		CP023142,CP023143,CP023144,CP023145		FDA/CFSAN		PacBio	286.0x	HGAP v. v.3.0	1	3	4	5711651	50.46	6046	5904		Raw milk cheese		2016	Egypt	Egypt
562.19149	Escherichia coli strain 382.h		562	WGS	382.h				MLST.Escherichia_coli_1.5523				2017-09-01T00:00:00Z		PRJNA389301	SAMN07198921	GCA_002284655.1		NJAA00000000		USDA-ARS		Illumina MiSeq	103x	A5-miseq v. 20140604			164	5108224	50.55	5524	5431				2013	Nigeria	Nigeria: Lagos						Human, Homo sapiens
562.19150	Escherichia coli strain 131i		562	WGS	131i				MLST.Escherichia_coli_1.162				2017-09-01T00:00:00Z		PRJNA389301	SAMN07198923	GCA_002284665.1		NIZY00000000		USDA-ARS		Illumina MiSeq	118x	A5-miseq v. 20140604			91	4965831	50.8	5189	5111		chicken		2013	Nigeria	Nigeria: Lagos
562.19151	Escherichia coli strain 104		562	WGS	104				MLST.Escherichia_coli_1.162				2017-09-01T00:00:00Z		PRJNA389301	SAMN07198922	GCA_002284675.1		NIZZ00000000		USDA-ARS		Illumina MiSeq	129x	A5-miseq v. 20140604			78	4921291	50.78	5117	5043		chicken		2013	Nigeria	Nigeria: Lagos
562.19152	Escherichia coli strain 141		562	WGS	141				MLST.Escherichia_coli_1.131				2017-09-01T00:00:00Z		PRJNA389301	SAMN07198924	GCA_002284685.1		NIZX00000000		USDA-ARS		Illumina MiSeq	78x	A5-miseq v. 20140604			130	5305541	50.8	5696	5580		chicken		2013	Nigeria	Nigeria: Lagos
562.19153	Escherichia coli strain 322i.h		562	WGS	322i.h				MLST.Escherichia_coli_1.162				2017-09-01T00:00:00Z		PRJNA389301	SAMN07198920	GCA_002284745.1		NJAB00000000		USDA-ARS		Illumina MiSeq	145x	A5-miseq v. 20140604			79	4920104	50.78	5105	5042				2013	Nigeria	Nigeria: Lagos						Human, Homo sapiens
562.19154	Escherichia coli strain 299.h		562	WGS	299.h				MLST.Escherichia_coli_1.5523				2017-09-01T00:00:00Z		PRJNA389301	SAMN07198919	GCA_002284735.1		NJAC00000000		USDA-ARS		Illumina MiSeq	110x	A5-miseq v. 20140604			161	5107667	50.55	5517	5419				2013	Nigeria	Nigeria: Lagos						Human, Homo sapiens
562.19155	Escherichia coli strain 204ii.h		562	WGS	204ii.h				MLST.Escherichia_coli_1.542,MLST.Escherichia_coli_2.637				2017-09-01T00:00:00Z		PRJNA389301	SAMN07198918	GCA_002284775.1		NJAD00000000		USDA-ARS		Illumina MiSeq	104x	A5-miseq v. 20140604			127	4748637	50.85	5006	4986				2013	Nigeria	Nigeria: Lagos						Human, Homo sapiens
562.19156	Escherichia coli strain 129.h		562	WGS	129.h				MLST.Escherichia_coli_1.617,MLST.Escherichia_coli_2.2				2017-09-01T00:00:00Z		PRJNA389301	SAMN07198917	GCA_002284785.1		NJAE00000000		USDA-ARS		Illumina MiSeq	60x	A5-miseq v. 20140604			179	4864884	50.57	5191	5102				2013	Nigeria	Nigeria: Lagos						Human, Homo sapiens
562.19157	Escherichia coli strain 38.ii.h		562	WGS	38.ii.h				MLST.Escherichia_coli_1.131				2017-09-01T00:00:00Z		PRJNA389301	SAMN07198916	GCA_002284815.1		NJAF00000000		USDA-ARS		Illumina MiSeq	65x	A5-miseq v. 20140604			134	5300508	50.81	5673	5570				2013	Nigeria	Nigeria: Lagos						Human, Homo sapiens
562.20525	Escherichia coli strain ST-131:E013		562	WGS	ST-131:E013				MLST.Escherichia_coli_1.131	genotype:ST-131			2017-10-03T00:00:00Z		PRJNA355910	SAMN06106834	GCA_002416555.1		NXIN01000000		University of Pretoria		IonTorrent	99x	SPAdes v. JUN-2016			176	5083877	50.74	5425	5293		urine	isolated from hospitals in Pretoria, South Africa and found to be resistant to extended-spectrum beta lactamases (penicillins and cephalosporins) were subjected to whole genome sequencing to characterize their resistance mechanisms and molecular epidemiology	10-May-2013	South Africa	South Africa:Pretoria						Human, Homo sapiens	female	63
562.20526	Escherichia coli strain ST-665:E057		562	WGS	ST-665:E057				MLST.Escherichia_coli_1.665	genotype:ST-665			2017-10-03T00:00:00Z		PRJNA355910	SAMN06106839	GCA_002416625.1		NXIS01000000		University of Pretoria		IonTorrent	99x	SPAdes v. JUN-2016			303	4813606	50.71	5250	5094		urine	isolated from hospitals in Pretoria, South Africa and found to be resistant to extended-spectrum beta lactamases (penicillins and cephalosporins) were subjected to whole genome sequencing to characterize their resistance mechanisms and molecular epidemiology	21-Oct-2013	South Africa	South Africa:Pretoria						Human, Homo sapiens	male	57
562.20527	Escherichia coli strain ST-617:E020		562	WGS	ST-617:E020				MLST.Escherichia_coli_2.2	genotype:ST-617			2017-10-03T00:00:00Z		PRJNA355910	SAMN06106847	GCA_002416715.1		NXJB01000000		University of Pretoria		IonTorrent	93x	SPAdes v. October-2016			203	4963154	50.75	5285	5116		hospitals	isolated from hospitals in Pretoria, South Africa and found to be resistant to extended-spectrum beta lactamases (penicillins and cephalosporins) were subjected to whole genome sequencing to characterize their resistance mechanisms and molecular epidemiology	22-May-2013	South Africa	South Africa:Pretoria						Human, Homo sapiens	female	66	TB case: MDR / septic hip
562.20528	Escherichia coli strain ST-95:E040		562	WGS	ST-95:E040				MLST.Escherichia_coli_1.95	genotype:ST-95			2017-10-03T00:00:00Z		PRJNA355910	SAMN06106836	GCA_002416845.1		NXIP01000000		University of Pretoria		IonTorrent	98x	SPAdes v. JUN-2016			205	5178820	50.43	5592	5409		urine	isolated from hospitals in Pretoria, South Africa and found to be resistant to extended-spectrum beta lactamases (penicillins and cephalosporins) were subjected to whole genome sequencing to characterize their resistance mechanisms and molecular epidemiology	24-May-2013	South Africa	South Africa:Pretoria						Human, Homo sapiens	female	68
562.20529	Escherichia coli strain ST-131:E062		562	WGS	ST-131:E062				MLST.Escherichia_coli_1.131	genotype:ST-131			2017-10-03T00:00:00Z		PRJNA355910	SAMN06106851	GCA_002416765.1		NXJE01000000		University of Pretoria		IonTorrent	97x	SPAdes v. October-2016			177	5142141	50.7	5515	5347		blood	isolated from hospitals in Pretoria, South Africa and found to be resistant to extended-spectrum beta lactamases (penicillins and cephalosporins) were subjected to whole genome sequencing to characterize their resistance mechanisms and molecular epidemiology	01-Nov-2013	South Africa	South Africa:Pretoria						Human, Homo sapiens	male	72
562.20530	Escherichia coli strain ST-73:E053		562	WGS	ST-73:E053				MLST.Escherichia_coli_1.73,MLST.Escherichia_coli_2.4	genotype:ST-73			2017-10-03T00:00:00Z		PRJNA355910	SAMN06106838	GCA_002416865.1		NXIR01000000		University of Pretoria		IonTorrent	94x	SPAdes v. JUN-2016			333	5341009	50.48	5845	5665		urine	isolated from hospitals in Pretoria, South Africa and found to be resistant to extended-spectrum beta lactamases (penicillins and cephalosporins) were subjected to whole genome sequencing to characterize their resistance mechanisms and molecular epidemiology	13-Oct-2013	South Africa	South Africa:Pretoria						Human, Homo sapiens	female	53
562.20531	Escherichia coli strain ST-131:E063		562	WGS	ST-131:E063				MLST.Escherichia_coli_1.131	genotype:ST-131			2017-10-03T00:00:00Z		PRJNA355910	SAMN06106840	GCA_002416875.1		NXIT01000000		University of Pretoria		IonTorrent	93x	SPAdes v. JUN-2016			338	5438151	50.71	6041	5880		urine	isolated from hospitals in Pretoria, South Africa and found to be resistant to extended-spectrum beta lactamases (penicillins and cephalosporins) were subjected to whole genome sequencing to characterize their resistance mechanisms and molecular epidemiology	12-Nov-2013	South Africa	South Africa:Pretoria						Human, Homo sapiens
562.20532	Escherichia coli strain E003		562	WGS	E003				MLST.Escherichia_coli_1.744,MLST.Escherichia_coli_2.2				2017-10-03T00:00:00Z		PRJNA355910	SAMN06106846	GCA_002416915.1		NXIZ01000000		University of Pretoria		Illumina MiSeq	90x	SPAdes v. October-2016			288	5023123	50.67	5435	5288		blood	isolated from hospitals in Pretoria, South Africa and found to be resistant to extended-spectrum beta lactamases (penicillins and cephalosporins) were subjected to whole genome sequencing to characterize their resistance mechanisms and molecular epidemiology	24-Apr-2013	South Africa	South Africa:Pretoria						Human, Homo sapiens	male
562.20533	Escherichia coli strain ST-131:E056		562	WGS	ST-131:E056				MLST.Escherichia_coli_1.131	genotype:ST-131			2017-10-03T00:00:00Z		PRJNA355910	SAMN06106850	GCA_002416935.1		NXJD01000000		University of Pretoria		IonTorrent	96x	SPAdes v. October-2016			277	5217479	50.73	5423			hospitals	isolated from hospitals in Pretoria, South Africa and found to be resistant to extended-spectrum beta lactamases (penicillins and cephalosporins) were subjected to whole genome sequencing to characterize their resistance mechanisms and molecular epidemiology	2013	South Africa	South Africa:Pretoria						Human, Homo sapiens	female	49	TB case: post radical hysterectomy for cervial carcinoma
562.20534	Escherichia coli strain ST-998:E035		562	WGS	ST-998:E035				MLST.Escherichia_coli_1.998	genotype:ST-998			2017-10-03T00:00:00Z		PRJNA355910	SAMN06106849	GCA_002416955.1		NXJC01000000		University of Pretoria		Illumina MiSeq	97x	SPAdes v. October-2016			181	5095714	50.63	5284	5181		urine	isolated from hospitals in Pretoria, South Africa and found to be resistant to extended-spectrum beta lactamases (penicillins and cephalosporins) were subjected to whole genome sequencing to characterize their resistance mechanisms and molecular epidemiology	14-Aug-2013	South Africa	South Africa:Pretoria						Human, Homo sapiens	female	29
562.20535	Escherichia coli strain ST-131:E021		562	WGS	ST-131:E021				MLST.Escherichia_coli_1.131	genotype:ST-131			2017-10-03T00:00:00Z		PRJNA355910	SAMN06106835	GCA_002416785.1		NXIO01000000		University of Pretoria		IonTorrent	97x	SPAdes v. JUN-2016			389	5236569	50.87	5492			urine	isolated from hospitals in Pretoria, South Africa and found to be resistant to extended-spectrum beta lactamases (penicillins and cephalosporins) were subjected to whole genome sequencing to characterize their resistance mechanisms and molecular epidemiology	24-May-2013	South Africa	South Africa:Pretoria						Human, Homo sapiens	female	12	nephroctic syndrome
562.20536	Escherichia coli strain ST-648:K075		562	WGS	ST-648:K075				MLST.Escherichia_coli_1.648	genotype:ST-648			2017-10-03T00:00:00Z		PRJNA355910	SAMN06106882	GCA_002417555.1		NXKJ01000000		University of Pretoria		IonTorrent	93x	SPAdes v. October-2016			358	5510598	50.18	5984	5761		blood	isolated from hospitals in Pretoria, South Africa and found to be resistant to extended-spectrum beta lactamases (penicillins and cephalosporins) were subjected to whole genome sequencing to characterize their resistance mechanisms and molecular epidemiology	20-May-2013	South Africa	South Africa:Pretoria						Human, Homo sapiens	female	32	Sepsis
562.21492	Escherichia coli strain K091		562	WGS	K091				MLST.Escherichia_coli_1.998,MLST.Escherichia_coli_2.129				2017-10-03T00:00:00Z		PRJNA355910	SAMN06106890	GCA_002510125.1		NXKQ01000000		University of Pretoria		IonTorrent	54x	SPAdes v. October-2016			93	5083036	50.61	5302	5154		urine	isolated from hospitals in Pretoria, South Africa and found to be resistant to extended-spectrum beta lactamases (penicillins and cephalosporins) were subjected to whole genome sequencing to characterize their resistance mechanisms and molecular epidemiology	30-May-2013	South Africa	South Africa:Pretoria						Human, Homo sapiens	female	59
562.21493	Escherichia coli strain ST-131:E011		562	WGS	ST-131:E011				MLST.Escherichia_coli_1.131,MLST.Escherichia_coli_2.43	genotype:ST-131			2017-10-03T00:00:00Z		PRJNA355910	SAMN06106889	GCA_002510165.1		NXKR01000000		University of Pretoria		IonTorrent	93x	SPAdes v. October-2016			274	5366418	50.73	5952	5748		urine	isolated from hospitals in Pretoria, South Africa and found to be resistant to extended-spectrum beta lactamases (penicillins and cephalosporins) were subjected to whole genome sequencing to characterize their resistance mechanisms and molecular epidemiology	08-May-2013	South Africa	South Africa:Pretoria						Human, Homo sapiens	male	7
562.21494	Escherichia coli strain ST-410:K011		562	WGS	ST-410:K011				MLST.Escherichia_coli_1.410,MLST.Escherichia_coli_2.471	genotype:ST-410			2017-10-03T00:00:00Z		PRJNA355910	SAMN06106891	GCA_002510175.1		NXKS01000000		University of Pretoria		IonTorrent	97x	SPAdes v. October-2016			157	4939457	50.67	5379	5212		urine	isolated from hospitals in Pretoria, South Africa and found to be resistant to extended-spectrum beta lactamases (penicillins and cephalosporins) were subjected to whole genome sequencing to characterize their resistance mechanisms and molecular epidemiology	25-Apr-2013	South Africa	South Africa:Pretoria						Human, Homo sapiens	female	39	TB case UTI
562.21892	Escherichia coli strain ST-131:E009		562	WGS	ST-131:E009				MLST.Escherichia_coli_1.131	genotype:ST-131			2017-10-03T00:00:00Z		PRJNA355910	SAMN06106905	GCA_002528885.1		NXLH01000000		University of Pretoria		IonTorrent	96x	SPAdes v. November-2016			164	5312476	50.57	5798	5604		blood	isolated from hospitals in Pretoria, South Africa and found to be resistant to extended-spectrum beta lactamases (penicillins and cephalosporins) were subjected to whole genome sequencing to characterize their resistance mechanisms and molecular epidemiology	03-May-2013	South Africa	South Africa:Pretoria						Human, Homo sapiens	male	3
562.21893	Escherichia coli strain ST-131:E060		562	WGS	ST-131:E060				MLST.Escherichia_coli_1.131	genotype:ST-131			2017-10-03T00:00:00Z		PRJNA355910	SAMN06106908	GCA_002528925.1		NXLJ01000000		University of Pretoria		IonTorrent	96x	SPAdes v. November-2016			146	5195888	50.78	5578	5415		urine	isolated from hospitals in Pretoria, South Africa and found to be resistant to extended-spectrum beta lactamases (penicillins and cephalosporins) were subjected to whole genome sequencing to characterize their resistance mechanisms and molecular epidemiology	30-Oct-2013	South Africa	South Africa:Pretoria						Human, Homo sapiens	female
562.21894	Escherichia coli strain ST-131:E058		562	WGS	ST-131:E058				MLST.Escherichia_coli_1.131	genotype:ST-131			2017-10-03T00:00:00Z		PRJNA355910	SAMN06106907	GCA_002528895.1		NXLI01000000		University of Pretoria		IonTorrent	98x	SPAdes v. November-2016			110	5143657	50.69	5473	5335		hospitals	isolated from hospitals in Pretoria, South Africa and found to be resistant to extended-spectrum beta lactamases (penicillins and cephalosporins) were subjected to whole genome sequencing to characterize their resistance mechanisms and molecular epidemiology	30-Oct-2013	South Africa	South Africa:Pretoria						Human, Homo sapiens	male	72
562.21895	Escherichia coli strain ST-617:E019		562	WGS	ST-617:E019				MLST.Escherichia_coli_2.2	genotype:ST-617			2017-10-03T00:00:00Z		PRJNA355910	SAMN06106906	GCA_002528845.1		NXLG01000000		University of Pretoria		IonTorrent	93x	SPAdes v. November-2016			179	4991448	50.74	5331	5171		hospitals	isolated from hospitals in Pretoria, South Africa and found to be resistant to extended-spectrum beta lactamases (penicillins and cephalosporins) were subjected to whole genome sequencing to characterize their resistance mechanisms and molecular epidemiology	22-May-2013	South Africa	South Africa:Pretoria						Human, Homo sapiens	female	66	TB case: MDR/ Septic hip
562.21896	Escherichia coli strain ST-131:E005		562	WGS	ST-131:E005				MLST.Escherichia_coli_1.131	genotype:ST-131			2017-10-03T00:00:00Z		PRJNA355910	SAMN06106904	GCA_002528825.1		NXLF01000000		University of Pretoria		IonTorrent	95x	SPAdes v. November-2016			143	5315026	50.57	5730	5585		blood	isolated from hospitals in Pretoria, South Africa and found to be resistant to extended-spectrum beta lactamases (penicillins and cephalosporins) were subjected to whole genome sequencing to characterize their resistance mechanisms and molecular epidemiology	01-May-2013	South Africa	South Africa:Pretoria						Human, Homo sapiens	male	3
562.28291	Escherichia coli strain IMT38404		562	WGS	IMT38404				MLST.Escherichia_coli_1.4684,MLST.Escherichia_coli_2.910				2018-02-14T00:00:00Z		PRJNA421654	SAMN08149824	GCA_002928595.1		PJMJ01000000		Robert Koch Institute		Illumina MiSeq	90.0x	SPAdes v. 3.9.0			90	4814342	50.7635	4777					2015	Guinea	Guinea						Black rat, Rattus rattus
562.28292	Escherichia coli strain IMT38402		562	WGS	IMT38402				MLST.Escherichia_coli_1.38,MLST.Escherichia_coli_2.535				2018-02-14T00:00:00Z		PRJNA421654	SAMN08149821	GCA_002928605.1		PJMH01000000		Robert Koch Institute		Illumina MiSeq	90.0x	SPAdes v. 3.9.0			102	5087679	50.5538	5033					2015	Guinea	Guinea						Rat, Rattus norvegicus
562.28293	Escherichia coli strain IMT38406		562	WGS	IMT38406				MLST.Escherichia_coli_1.4684,MLST.Escherichia_coli_2.910				2018-02-14T00:00:00Z		PRJNA421654	SAMN08149827	GCA_002928655.1		PJML01000000		Robert Koch Institute		Illumina MiSeq	90.0x	SPAdes v. 3.9.0			73	4741222	50.8156	4675					2015	Guinea	Guinea						Black rat, Rattus rattus
562.28804	Escherichia coli strain WG5		562	WGS	WG5				MLST.Escherichia_coli_1.1721,MLST.Escherichia_coli_2.687				2018-04-17T00:00:00Z		PRJNA434049	SAMN08535022	GCA_003054765.1		PYBI01000000		North West University Potchefstroom		Illumina MiSeq	100x	SPAdes v. 3.9.0			233	4592752	51.1017	4566			ISO method 10705-1		2017-05-01	South Africa	South Africa
562.28807	Escherichia coli strain HN503E1II		562	WGS	HN503E1II				MLST.Escherichia_coli_1.10,MLST.Escherichia_coli_2.2				2018-05-02T00:00:00Z		PRJNA412434	SAMN07714117	GCA_003086215.1		PCFE01000000		National Institute for Communicable Diseases		Illumina MiSeq	100x	SPAdes v. 3.5			132	4674201	50.7772	4802	4723		nares		Mar-2016	Cameroon	Cameroon: Yaounde						Human, Homo sapiens
562.28838	Escherichia coli strain R0007_210		562	WGS	R0007_210				MLST.Escherichia_coli_1.131				2017-12-10T00:00:00Z		PRJEB23541	SAMEA104399934	GCA_900239805.1		OENH01000000		Kilimanjaro Clinical Research Institute							178	5379274	50.5743	5530			blood sample		2014	Tanzania	Tanzania						Human, Homo sapiens
562.28839	Escherichia coli strain R0007_199		562	WGS	R0007_199				MLST.Escherichia_coli_1.131				2017-12-10T00:00:00Z		PRJEB23541	SAMEA104399932	GCA_900239825.1		OENI01000000		Kilimanjaro Clinical Research Institute							183	5278221	50.7683	5417			blood sample		2014	Tanzania	Tanzania						Human, Homo sapiens
562.28840	Escherichia coli strain R0007_203		562	WGS	R0007_203				MLST.Escherichia_coli_1.10,MLST.Escherichia_coli_2.2				2017-12-10T00:00:00Z		PRJEB23541	SAMEA104399933	GCA_900239835.1		OENJ01000000		Kilimanjaro Clinical Research Institute							190	4759305	50.6265	4782			diarrhoeal stool		2014	Tanzania	Tanzania						Human, Homo sapiens
562.28841	Escherichia coli strain R0008_340B		562	WGS	R0008_340B				MLST.Escherichia_coli_1.10,MLST.Escherichia_coli_2.2				2017-12-10T00:00:00Z		PRJEB23541	SAMEA104399939	GCA_900239845.1		OENL01000000		Kilimanjaro Clinical Research Institute							141	4887399	50.47	4903			sputum sample		2014	Tanzania	Tanzania						Human, Homo sapiens
562.28842	Escherichia coli strain R0009_587		562	WGS	R0009_587				MLST.Escherichia_coli_1.131				2017-12-10T00:00:00Z		PRJEB23541	SAMEA104399944	GCA_900239855.1		OENN01000000		Kilimanjaro Clinical Research Institute							116	5220934	50.7443	5296			wound or pus swab		2015	Tanzania	Tanzania						Human, Homo sapiens
562.28843	Escherichia coli strain RDK02_567B		562	WGS	RDK02_567B				MLST.Escherichia_coli_1.131				2017-12-10T00:00:00Z		PRJEB23541	SAMEA104399943	GCA_900239865.1		OENO01000000		Kilimanjaro Clinical Research Institute							115	5221742	50.7421	5292			wound or pus swab		2015	Tanzania	Tanzania						Human, Homo sapiens
562.28844	Escherichia coli strain RDK40_73		562	WGS	RDK40_73								2017-12-10T00:00:00Z		PRJEB23541	SAMEA104399948	GCA_900239875.1		OENS01000000		Kilimanjaro Clinical Research Institute							478	5336216	50.4807	5613			diarrhoeal stool		2013	Tanzania	Tanzania						Human, Homo sapiens
562.28845	Escherichia coli strain RDK40_71E		562	WGS	RDK40_71E				MLST.Escherichia_coli_1.131				2017-12-10T00:00:00Z		PRJEB23541	SAMEA104399947	GCA_900239885.1		OENP01000000		Kilimanjaro Clinical Research Institute							255	5440829	50.4044	5647			wound or pus swab		2013	Tanzania	Tanzania						Human, Homo sapiens
562.28846	Escherichia coli strain RDK40_70		562	WGS	RDK40_70				MLST.Escherichia_coli_1.131				2017-12-10T00:00:00Z		PRJEB23541	SAMEA104399946	GCA_900239895.1		OENR01000000		Kilimanjaro Clinical Research Institute							135	5177844	50.8315	5228			sputum sample		2013	Tanzania	Tanzania						Human, Homo sapiens
562.28847	Escherichia coli strain RDK04_603		562	WGS	RDK04_603				MLST.Escherichia_coli_1.131				2017-12-10T00:00:00Z		PRJEB23541	SAMEA104399945	GCA_900239905.1		OENQ01000000		Kilimanjaro Clinical Research Institute							197	5346282	50.563	5465			wound or pus swab		2015	Tanzania	Tanzania						Human, Homo sapiens
562.28848	Escherichia coli strain RDK02_97		562	WGS	RDK02_97				MLST.Escherichia_coli_1.10,MLST.Escherichia_coli_2.2				2017-12-10T00:00:00Z		PRJEB23541	SAMEA104399949	GCA_900239925.1		OENU01000000		Kilimanjaro Clinical Research Institute							141	4713409	50.799	4691			diarrhoeal stool		2014	Tanzania	Tanzania						Human, Homo sapiens
562.30347	Escherichia coli strain PEC-NDM		562	WGS	PEC-NDM				MLST.Escherichia_coli_1.167,MLST.Escherichia_coli_2.2				2018-06-05T00:00:00Z		PRJNA473262	SAMN09269490	GCA_003186665.1		QHMK01000000		Cardiff University		Illumina MiSeq	12.0x	SPAdes v. 3.9.0		6	155	5046933	50.662	5385	5244				15-July-2017	Niger	Niger: Madarounfa						Human, Homo sapiens
562.31448	Escherichia coli strain KCRI-598B strain R0009_598B		562	WGS	R0009_598B				MLST.Escherichia_coli_1.6332,MLST.Escherichia_coli_2.471				2018-06-20T00:00:00Z		PRJEB23541	SAMEA4643530	GCA_900490505.1		UEMP01000000		Kilimanjaro Clinical Research Institute							226	4899731	50.6719	4958			wound or pus swab		2015	Tanzania	Tanzania						Human, Homo sapiens
562.31449	Escherichia coli strain KCRI-245 strain R0004_245		562	WGS	R0004_245				MLST.Escherichia_coli_1.617				2018-06-20T00:00:00Z		PRJEB23541	SAMEA104399937	GCA_900490515.1		UEMD01000000		Kilimanjaro Clinical Research Institute							192	5084904	50.6196	5201			wound or pus swab		2014	Tanzania	Tanzania						Human, Homo sapiens
562.31450	Escherichia coli strain KCRI-247 strain R0008_247		562	WGS	R0008_247				MLST.Escherichia_coli_1.167,MLST.Escherichia_coli_2.877				2018-06-20T00:00:00Z		PRJEB23541	SAMEA104399938	GCA_900490525.1		UEMQ01000000		Kilimanjaro Clinical Research Institute							172	4896021	50.8429	4932			blood sample		2014	Tanzania	Tanzania						Human, Homo sapiens
562.31451	Escherichia coli strain KCRI-244 strain R0007_244		562	WGS	R0007_244				MLST.Escherichia_coli_1.617				2018-06-20T00:00:00Z		PRJEB23541	SAMEA104399936	GCA_900490535.1		UEMS01000000		Kilimanjaro Clinical Research Institute							177	5080513	50.6223	5205			sputum sample		2014	Tanzania	Tanzania						Human, Homo sapiens
562.31452	Escherichia coli strain KCRI-44 strain RDK37_44		562	WGS	RDK37_44				MLST.Escherichia_coli_1.167,MLST.Escherichia_coli_2.2				2018-06-20T00:00:00Z		PRJEB23541	SAMEA104399941	GCA_900490545.1		UEMF01000000		Kilimanjaro Clinical Research Institute							133	4828309	50.9161	4819			wound or pus swab		2013	Tanzania	Tanzania						Human, Homo sapiens
562.31453	Escherichia coli strain KCRI-431D strain RDK06_431D		562	WGS	RDK06_431D				MLST.Escherichia_coli_1.44,MLST.Escherichia_coli_2.2				2018-06-20T00:00:00Z		PRJEB23541	SAMEA104399940	GCA_900490555.1		UEMG01000000		Kilimanjaro Clinical Research Institute							160	4778489	50.7629	4836			wound or pus swab		2015	Tanzania	Tanzania						Human, Homo sapiens
562.31454	Escherichia coli strain KCRI-21 strain RDK36_21		562	WGS	RDK36_21				MLST.Escherichia_coli_1.942				2018-06-20T00:00:00Z		PRJEB23541	SAMEA4643519	GCA_900490565.1		UEME01000000		Kilimanjaro Clinical Research Institute							111	4752666	50.7406	4690			diarrhoeal stool		2013	Tanzania	Tanzania						Human, Homo sapiens
562.31455	Escherichia coli strain KCRI-598A strain RDK01_598A		562	WGS	RDK01_598A				MLST.Escherichia_coli_1.1193,MLST.Escherichia_coli_2.53				2018-06-20T00:00:00Z		PRJEB23541	SAMEA4643529	GCA_900490575.1		UEMR01000000		Kilimanjaro Clinical Research Institute							115	5134228	50.5542	5197			wound or pus swab		2015	Tanzania	Tanzania						Human, Homo sapiens
562.31456	Escherichia coli strain KCRI-22 strain RDK39_22		562	WGS	RDK39_22				MLST.Escherichia_coli_1.410,MLST.Escherichia_coli_2.471				2018-06-20T00:00:00Z		PRJEB23541	SAMEA4643520	GCA_900490585.1		UEMV01000000		Kilimanjaro Clinical Research Institute							188	4784254	50.6673	4816			diarrhoeal stool		2013	Tanzania	Tanzania						Human, Homo sapiens
562.31457	Escherichia coli strain KCRI-77E strain RDK43_77E		562	WGS	RDK43_77E				MLST.Escherichia_coli_1.1284,MLST.Escherichia_coli_2.500				2018-06-20T00:00:00Z		PRJEB23541	SAMEA4643532	GCA_900490595.1		UEMU01000000		Kilimanjaro Clinical Research Institute							518	5059055	50.3798	5270			wound or pus swab		2013	Tanzania	Tanzania						Human, Homo sapiens
562.31458	Escherichia coli strain KCRI-115 strain R0004_115		562	WGS	R0004_115				MLST.Escherichia_coli_1.361				2018-06-20T00:00:00Z		PRJEB23541	SAMEA4643515	GCA_900490605.1		UEMH01000000		Kilimanjaro Clinical Research Institute							198	4916581	50.4752	4948			wound or pus swab		2014	Tanzania	Tanzania						Human, Homo sapiens
562.31459	Escherichia coli strain KCRI-521 strain R0003_521		562	WGS	R0003_521				MLST.Escherichia_coli_1.504				2018-06-20T00:00:00Z		PRJEB23541	SAMEA4643527	GCA_900490615.1		UEMK01000000		Kilimanjaro Clinical Research Institute							311	5199116	50.611	5458			sputum sample		2014	Tanzania	Tanzania						Human, Homo sapiens
562.31460	Escherichia coli strain KCRI-365 strain R0007_365		562	WGS	R0007_365				MLST.Escherichia_coli_1.224,MLST.Escherichia_coli_2.479				2018-06-20T00:00:00Z		PRJEB23541	SAMEA4643523	GCA_900490625.1		UEMI01000000		Kilimanjaro Clinical Research Institute							200	4981730	50.926	4969			wound or pus swab		2014	Tanzania	Tanzania						Human, Homo sapiens
562.31461	Escherichia coli strain KCRI-538 strain RDK05_538		562	WGS	RDK05_538				MLST.Escherichia_coli_1.617,MLST.Escherichia_coli_2.2				2018-06-20T00:00:00Z		PRJEB23541	SAMEA104399942	GCA_900490635.1		UEMT01000000		Kilimanjaro Clinical Research Institute							178	4953913	50.7846	4998			wound or pus swab		2015	Tanzania	Tanzania						Human, Homo sapiens
562.31462	Escherichia coli strain KCRI-30 strain RDK37_30		562	WGS	RDK37_30				MLST.Escherichia_coli_1.355				2018-06-20T00:00:00Z		PRJEB23541	SAMEA4643522	GCA_900490645.1		UEMJ01000000		Kilimanjaro Clinical Research Institute							88	4818942	50.5296	4701			wound or pus swab		2013	Tanzania	Tanzania						Human, Homo sapiens
562.31463	Escherichia coli strain KCRI-10 strain RDK39_10		562	WGS	RDK39_10				MLST.Escherichia_coli_1.410,MLST.Escherichia_coli_2.471				2018-06-20T00:00:00Z		PRJEB23541	SAMEA4643514	GCA_900490655.1		UEMO01000000		Kilimanjaro Clinical Research Institute							186	4794425	50.6288	4834			wound or pus swab		2013	Tanzania	Tanzania						Human, Homo sapiens
562.31464	Escherichia coli strain KCRI-4 strain RDK36_4		562	WGS	RDK36_4				MLST.Escherichia_coli_2.661				2018-06-20T00:00:00Z		PRJEB23541	SAMEA4643525	GCA_900490665.1		UEMW01000000		Kilimanjaro Clinical Research Institute							240	5121061	50.6933	5287			diarrhoeal stool		2013	Tanzania	Tanzania						Human, Homo sapiens
562.31465	Escherichia coli strain KCRI-163A strain RDK01_163A		562	WGS	RDK01_163A				MLST.Escherichia_coli_1.372				2018-06-20T00:00:00Z		PRJEB23541	SAMEA4643518	GCA_900490675.1		UEMM01000000		Kilimanjaro Clinical Research Institute							42	4644141	50.4498	4498			wound or pus swab		2014	Tanzania	Tanzania						Human, Homo sapiens
562.31466	Escherichia coli strain KCRI-119EC strain R0007_119EC		562	WGS	R0007_119EC				MLST.Escherichia_coli_1.4959				2018-06-20T00:00:00Z		PRJEB23541	SAMEA4643517	GCA_900490685.1		UEML01000000		Kilimanjaro Clinical Research Institute							248	4761145	50.7189	4847			diarrhoeal stool		2014	Tanzania	Tanzania						Human, Homo sapiens
562.31467	Escherichia coli strain KCRI-237C strain RDK04_237C		562	WGS	RDK04_237C				MLST.Escherichia_coli_1.617				2018-06-20T00:00:00Z		PRJEB23541	SAMEA104399935	GCA_900490695.1		UEMN01000000		Kilimanjaro Clinical Research Institute							173	5015793	50.6728	5072			wound or pus swab		2014	Tanzania	Tanzania						Human, Homo sapiens
562.33716	Escherichia coli strain ST410		562	Complete	ST410				MLST.Escherichia_coli_1.410,MLST.Escherichia_coli_2.471				2018-08-08T00:00:00Z		PRJNA473419	SAMN09273490	GCA_003367575.1		CP029630,CP029631		Tokyo Medical and Dental University		PacBio	142.7x	HGAP v. 3	1	1	2	4938383	50.5392	5173	5020		urine		Jun-2015	Ghana	Ghana: Tamale						Human, Homo sapiens			Urinary tract infection
562.33757	Escherichia coli strain CFSAN061767		562	WGS	CFSAN061767				MLST.Escherichia_coli_1.361				2018-08-16T00:00:00Z		PRJNA230969	SAMN06928085	GCA_003399745.1		NIYF01000000		FDA/CFSAN		Illumina MiSeq	180x	CLC genomics workbench v. 9.5.2			145	4819952	50.7292	4985	4914		Raw milk cheese		2016	Egypt	Egypt
562.33758	Escherichia coli strain CFSAN061769		562	WGS	CFSAN061769				MLST.Escherichia_coli_1.2016,MLST.Escherichia_coli_2.529				2018-08-16T00:00:00Z		PRJNA230969	SAMN06928087	GCA_003399775.1		NIYD01000000		FDA/CFSAN		Illumina MiSeq	98x	CLC genomics workbench v. 9.5.2			142	5084607	50.7031	5349	5248		Raw milk cheese		2016	Egypt	Egypt
562.33759	Escherichia coli strain CFSAN061768		562	WGS	CFSAN061768				MLST.Escherichia_coli_1.38				2018-08-16T00:00:00Z		PRJNA230969	SAMN06928084	GCA_003399795.1		NIYE01000000		FDA/CFSAN		Illumina MiSeq	148x	CLC genomics workbench v. 9.5.2			101	4994571	50.6349	5139	5033		Raw milk cheese		2016	Egypt	Egypt
562.33760	Escherichia coli strain CFSAN061765		562	WGS	CFSAN061765				MLST.Escherichia_coli_1.1722				2018-08-16T00:00:00Z		PRJNA230969	SAMN06909721	GCA_003399815.1		NIYG01000000		FDA/CFSAN		Illumina MiSeq	144x	CLC genomics workbench v. 9.5.2			59	5005133	50.462	5086	5014		Raw milk cheese		2016	Egypt	Egypt
562.33761	Escherichia coli strain CFSAN061761		562	WGS	CFSAN061761				MLST.Escherichia_coli_1.10				2018-08-16T00:00:00Z		PRJNA230969	SAMN06909725	GCA_003399845.1		NIYK01000000		FDA/CFSAN		Illumina MiSeq	51x	CLC genomics workbench v. 9.5.2			100	4914810	50.5452	5112	5017		Raw milk cheese		2016	Egypt	Egypt
562.33762	Escherichia coli strain CFSAN061764		562	WGS	CFSAN061764				MLST.Escherichia_coli_1.1421,MLST.Escherichia_coli_2.398				2018-08-16T00:00:00Z		PRJNA230969	SAMN06909722	GCA_003399865.1		NIYH01000000		FDA/CFSAN		Illumina MiSeq	67x	CLC genomics workbench v. 9.5.2			136	4680952	50.7344	4980	4916		Raw milk cheese		2016	Egypt	Egypt
562.33763	Escherichia coli strain CFSAN061763		562	WGS	CFSAN061763				MLST.Escherichia_coli_1.38,MLST.Escherichia_coli_2.535				2018-08-16T00:00:00Z		PRJNA230969	SAMN06909723	GCA_003399885.1		NIYI01000000		FDA/CFSAN		Illumina MiSeq	122x	CLC genomics workbench v. 9.5.2			99	5002723	50.6344	5162	5050		Raw milk cheese		2016	Egypt	Egypt
562.33764	Escherichia coli strain CFSAN061759		562	WGS	CFSAN061759				MLST.Escherichia_coli_1.10,MLST.Escherichia_coli_2.2				2018-08-16T00:00:00Z		PRJNA230969	SAMN06909727	GCA_003399875.1		NIYM01000000		FDA/CFSAN		Illumina MiSeq	164x	CLC genomics workbench v. 9.5.2			110	4806092	50.8248	5062	4956		Raw milk cheese		2016	Egypt	Egypt
562.33765	Escherichia coli strain CFSAN061762		562	WGS	CFSAN061762				MLST.Escherichia_coli_1.10,MLST.Escherichia_coli_2.383				2018-08-16T00:00:00Z		PRJNA230969	SAMN06909724	GCA_003399895.1		NIYJ01000000		FDA/CFSAN		Illumina MiSeq	134x	CLC genomics workbench v. 9.5.2			114	4860019	50.8069	5078	5007		Raw milk cheese		2016	Egypt	Egypt
562.33766	Escherichia coli strain CFSAN061772		562	WGS	CFSAN061772				MLST.Escherichia_coli_1.10				2018-08-16T00:00:00Z		PRJNA230969	SAMN06909728	GCA_003399945.1		NIYA01000000		FDA/CFSAN		Illumina MiSeq	42x	CLC genomics workbench v. 9.5.2			130	4930750	50.3139	5172	5049		Raw milk cheese		2016	Egypt	Egypt
562.33767	Escherichia coli strain CFSAN061760		562	WGS	CFSAN061760				MLST.Escherichia_coli_1.515,MLST.Escherichia_coli_2.862				2018-08-16T00:00:00Z		PRJNA230969	SAMN06909726	GCA_003399955.1		NIYL01000000		FDA/CFSAN		Illumina MiSeq	111x	CLC genomics workbench v. 9.5.2			85	4762446	50.696	4898	4817		Raw milk cheese		2016	Egypt	Egypt
562.33768	Escherichia coli strain CFSAN061771		562	WGS	CFSAN061771				MLST.Escherichia_coli_1.1485,MLST.Escherichia_coli_2.731				2018-08-16T00:00:00Z		PRJNA230969	SAMN06909729	GCA_003400045.1		NIYB01000000		FDA/CFSAN		Illumina MiSeq	60x	CLC genomics workbench v. 9.5.2			92	5217193	50.3151	5327	5204		Raw milk cheese		2016	Egypt	Egypt
562.34034	Escherichia coli strain HR167		562	WGS	HR167				MLST.Escherichia_coli_1.410,MLST.Escherichia_coli_2.692				2018-09-11T00:00:00Z		PRJNA489683	SAMN09985625	GCA_003546095.1		QXNR01000000		USDA-ARS-USNPRC-RRC		Illumina MiSeq	82x	A5-miseq v. 20160825			99	4986259	50.4929	5270	5173		Dog Environment		2016	Egypt	Egypt:Mansoura
562.34035	Escherichia coli strain HR166		562	WGS	HR166				MLST.Escherichia_coli_1.410,MLST.Escherichia_coli_2.692				2018-09-11T00:00:00Z		PRJNA489683	SAMN09985624	GCA_003546115.1		QXNS01000000		USDA-ARS-USNPRC-RRC		Illumina MiSeq	43x	A5-miseq v. 20160825			95	4885369	50.5581	5139	5054		Dog Environment		2016	Egypt	Egypt:Mansoura
562.34036	Escherichia coli strain HR165		562	WGS	HR165				MLST.Escherichia_coli_1.410,MLST.Escherichia_coli_2.692				2018-09-11T00:00:00Z		PRJNA489683	SAMN09985623	GCA_003546145.1		QXNT01000000		USDA-ARS-USNPRC-RRC		Illumina MiSeq	80x	A5-miseq v. 20160825			99	4985872	50.4888	5269	5176		Dog Environment		2016	Egypt	Egypt:Mansoura
562.34037	Escherichia coli strain HR135		562	WGS	HR135				MLST.Escherichia_coli_1.361,MLST.Escherichia_coli_2.650				2018-09-11T00:00:00Z		PRJNA489683	SAMN09985620	GCA_003546165.1		QXNW01000000		USDA-ARS-USNPRC-RRC		Illumina MiSeq	32x	A5-miseq v. 20160825			146	5313996	50.4116	5720	5616				2016	Egypt	Egypt:Mansoura						Human, Homo sapiens
562.34038	Escherichia coli strain HR170		562	WGS	HR170				MLST.Escherichia_coli_1.410,MLST.Escherichia_coli_2.692				2018-09-11T00:00:00Z		PRJNA489683	SAMN09985627	GCA_003546185.1		QXNP01000000		USDA-ARS-USNPRC-RRC		Illumina MiSeq	39x	A5-miseq v. 20160825			95	4983728	50.4933	5273	5174		Dog Environment		2016	Egypt	Egypt:Mansoura
562.34039	Escherichia coli strain HR169		562	WGS	HR169				MLST.Escherichia_coli_1.410,MLST.Escherichia_coli_2.692				2018-09-11T00:00:00Z		PRJNA489683	SAMN09985626	GCA_003546205.1		QXNQ01000000		USDA-ARS-USNPRC-RRC		Illumina MiSeq	44x	A5-miseq v. 20160825			93	4886986	50.5566	5149	5059		Dog Environment		2016	Egypt	Egypt:Mansoura
562.34040	Escherichia coli strain HR164		562	WGS	HR164				MLST.Escherichia_coli_1.410,MLST.Escherichia_coli_2.692				2018-09-11T00:00:00Z		PRJNA489683	SAMN09985622	GCA_003546225.1		QXNU01000000		USDA-ARS-USNPRC-RRC		Illumina MiSeq	35x	A5-miseq v. 20160825			108	4986028	50.491	5284	5183		Dog Environment		2016	Egypt	Egypt:Mansoura
562.34041	Escherichia coli strain HR163		562	WGS	HR163				MLST.Escherichia_coli_1.410,MLST.Escherichia_coli_2.692				2018-09-11T00:00:00Z		PRJNA489683	SAMN09985621	GCA_003546245.1		QXNV01000000		USDA-ARS-USNPRC-RRC		Illumina MiSeq	50x	A5-miseq v. 20160825			91	4981940	50.49	5264	5165		Dog Environment		2016	Egypt	Egypt:Mansoura
562.34042	Escherichia coli strain HR119		562	WGS	HR119				MLST.Escherichia_coli_1.167				2018-09-11T00:00:00Z		PRJNA489683	SAMN09985619	GCA_003546265.1		QXNX01000000		USDA-ARS-USNPRC-RRC		Illumina MiSeq	30x	A5-miseq v. 20160825			126	5017884	50.7176	5351	5246				2016	Egypt	Egypt:Mansoura						Human, Homo sapiens
562.36259	Escherichia coli strain C85		562	WGS	C85				MLST.Escherichia_coli_2.591				2018-11-12T00:00:00Z		PRJNA504378	SAMN10390761	GCA_003721655.1		RJDB01000000		University of Zurich		Illumina MiniSeq	40x	SPAdes v. 3.12.0			120	5019655	50.4308	5277	4996		Camel		August-2018	Kenya	Kenya: Laikipia
562.36260	Escherichia coli strain C59		562	WGS	C59				MLST.Escherichia_coli_1.201,MLST.Escherichia_coli_2.294				2018-11-12T00:00:00Z		PRJNA504378	SAMN10390759	GCA_003721675.1		RJDD01000000		University of Zurich		Illumina MiniSeq	40x	SPAdes v. 3.12.0			60	4897727	50.8148	4987	4757		Camel		May-2018	Kenya	Kenya: Laikipia
562.36261	Escherichia coli strain C62		562	WGS	C62				MLST.Escherichia_coli_1.300,MLST.Escherichia_coli_2.591				2018-11-12T00:00:00Z		PRJNA504378	SAMN10390760	GCA_003721685.1		RJDC01000000		University of Zurich		Illumina MiniSeq	40x	SPAdes v. 3.12.0			112	5043441	50.4075	5309	5020		Camel		May-2018	Kenya	Kenya: Laikipia
562.36262	Escherichia coli strain C56		562	WGS	C56				MLST.Escherichia_coli_1.5759,MLST.Escherichia_coli_2.411				2018-11-12T00:00:00Z		PRJNA504378	SAMN10390758	GCA_003721715.1		RJDE01000000		University of Zurich		Illumina MiniSeq	40x	SPAdes v. 3.12.0			130	5341000	50.5911	5444	5191		Camel		May-2018	Kenya	Kenya: Laikipia
562.36263	Escherichia coli strain C25		562	WGS	C25				MLST.Escherichia_coli_2.591				2018-11-12T00:00:00Z		PRJNA504378	SAMN10390755	GCA_003721725.1		RJDH01000000		University of Zurich		Illumina MiniSeq	40x	SPAdes v. 3.12.0			120	5029322	50.4274	5306	5018		Camel		May-2018	Kenya	Kenya: Laikipia
562.36264	Escherichia coli strain C34		562	WGS	C34								2018-11-12T00:00:00Z		PRJNA504378	SAMN10390756	GCA_003721735.1		RJDG01000000		University of Zurich		Illumina MiniSeq	40x	SPAdes v. 3.12.0			65	5161822	50.4757	5217	4987		Camel		March-2018	Kenya	Kenya: Laikipia
562.36265	Escherichia coli strain C43		562	WGS	C43				MLST.Escherichia_coli_2.591				2018-11-12T00:00:00Z		PRJNA504378	SAMN10390757	GCA_003721775.1		RJDF01000000		University of Zurich		Illumina MiniSeq	40x	SPAdes v. 3.12.0			121	5083878	50.3982	5370	5071		Camel		May-2018	Kenya	Kenya: Laikipia
562.36266	Escherichia coli strain C160		562	WGS	C160				MLST.Escherichia_coli_1.6275,MLST.Escherichia_coli_2.363				2018-11-12T00:00:00Z		PRJNA504378	SAMN10390752	GCA_003721785.1		RJDK01000000		University of Zurich		Illumina MiniSeq	40x	SPAdes v. 3.12.0			64	5068221	50.629	5244	4976		Camel		Aug-2018	Kenya	Kenya: Laikipia
562.36267	Escherichia coli strain C22		562	WGS	C22				MLST.Escherichia_coli_1.906,MLST.Escherichia_coli_2.303				2018-11-12T00:00:00Z		PRJNA504378	SAMN10390754	GCA_003721795.1		RJDI01000000		University of Zurich		Illumina MiniSeq	40x	SPAdes v. 3.12.0			69	5169932	50.623	5321	5049		Camel		April-2018	Kenya	Kenya: Laikipia
562.36268	Escherichia coli strain C21		562	WGS	C21				MLST.Escherichia_coli_1.101,MLST.Escherichia_coli_2.88				2018-11-12T00:00:00Z		PRJNA504378	SAMN10390753	GCA_003721835.1		RJDJ01000000		University of Zurich		Illumina MiniSeq	40x	SPAdes v. 3.12.0			92	5134186	50.7425	5331	5079		Camel		April-2018	Kenya	Kenya: Laikipia
562.36269	Escherichia coli strain C16		562	WGS	C16				MLST.Escherichia_coli_2.591				2018-11-12T00:00:00Z		PRJNA504378	SAMN10390751	GCA_003721845.1		RJDL01000000		University of Zurich		Illumina MiniSeq	40x	SPAdes v. 3.12.0			113	5019828	50.4256	5282	4995		Camel		May-2018	Kenya	Kenya: Laikipia
562.36270	Escherichia coli strain C139		562	WGS	C139				MLST.Escherichia_coli_2.363				2018-11-12T00:00:00Z		PRJNA504378	SAMN10390749	GCA_003721875.1		RJDN01000000		University of Zurich		Illumina MiniSeq	40x	SPAdes v. 3.12.0			73	5101248	50.6678	5300	5041		Camel		Oct-2018	Kenya	Kenya: Laikipia
562.36271	Escherichia coli strain C131		562	WGS	C131				MLST.Escherichia_coli_1.5759,MLST.Escherichia_coli_2.411				2018-11-12T00:00:00Z		PRJNA504378	SAMN10390748	GCA_003721895.1		RJDO01000000		University of Zurich		Illumina MiniSeq	40x	SPAdes v. 3.12.0			124	5323084	50.5925	5430	5176		Camel		Sep-2018	Kenya	Kenya: Laikipia
562.36272	Escherichia coli strain C15-b		562	WGS	C15-b				MLST.Escherichia_coli_1.300,MLST.Escherichia_coli_2.591				2018-11-12T00:00:00Z		PRJNA504378	SAMN10390750	GCA_003721905.1		RJDM01000000		University of Zurich		Illumina MiniSeq	40x	SPAdes v. 3.12.0			112	5032812	50.3988	5301	5011		Camel		May-2018	Kenya	Kenya: Laikipia
562.36273	Escherichia coli strain C127		562	WGS	C127				MLST.Escherichia_coli_1.1308				2018-11-12T00:00:00Z		PRJNA504378	SAMN10390746	GCA_003721935.1		RJDQ01000000		University of Zurich		Illumina MiniSeq	40x	SPAdes v. 3.12.0			77	4999538	50.6906	5153	4918		Camel		July-2018	Kenya	Kenya: Laikipia
562.36274	Escherichia coli strain C129		562	WGS	C129				MLST.Escherichia_coli_1.300,MLST.Escherichia_coli_2.591				2018-11-12T00:00:00Z		PRJNA504378	SAMN10390747	GCA_003721955.1		RJDP01000000		University of Zurich		Illumina MiniSeq	40x	SPAdes v. 3.12.0			118	5095987	50.4055	5389	5092		Camel		July-2018	Kenya	Kenya: Laikipia
562.36275	Escherichia coli strain C119		562	WGS	C119				MLST.Escherichia_coli_1.6275,MLST.Escherichia_coli_2.363				2018-11-12T00:00:00Z		PRJNA504378	SAMN10390744	GCA_003721975.1		RJDS01000000		University of Zurich		Illumina MiniSeq	40x	SPAdes v. 3.12.0			62	5068200	50.6365	5227	4962		Camel		July-2018	Kenya	Kenya: Laikipia
562.36276	Escherichia coli strain C12		562	WGS	C12				MLST.Escherichia_coli_2.591				2018-11-12T00:00:00Z		PRJNA504378	SAMN10390745	GCA_003721995.1		RJDR01000000		University of Zurich		Illumina MiniSeq	40x	SPAdes v. 3.12.0			124	5086929	50.4001	5373	5082		Camel		May-2018	Kenya	Kenya: Laikipia
562.36277	Escherichia coli strain C102		562	WGS	C102				MLST.Escherichia_coli_1.111				2018-11-12T00:00:00Z		PRJNA504378	SAMN10390743	GCA_003722015.1		RJDT01000000		University of Zurich		Illumina MiniSeq	40x	SPAdes v. 3.12.0			45	4893741	50.8288	5005	4765		Camel		July-2018	Kenya	Kenya: Laikipia
562.36278	Escherichia coli strain C101		562	WGS	C101				MLST.Escherichia_coli_1.5343,MLST.Escherichia_coli_2.591				2018-11-12T00:00:00Z		PRJNA504378	SAMN10390742	GCA_003722035.1		RJDU01000000		University of Zurich		Illumina MiniSeq	40x	SPAdes v. 3.12.0			126	5089479	50.4975	5395	5100		Camel		June-2018	Kenya	Kenya: Laikipia
562.37076	Escherichia coli strain PN256E8		562	WGS	PN256E8				MLST.Escherichia_coli_2.446				2018-11-19T00:00:00Z	30421703	PRJNA412434	SAMN09303237	GCA_003795445.1		QJRZ01000000		National Institute for Communicable Diseases		Illumina MiSeq	100.0x	SPAdes v. 3.2.1			242	4988197	50.5497	5336	5207		nares		2016-10	South Africa	South Africa: Stanger						Pig, Sus scrofa			Asymptomatic healthy
562.37106	Escherichia coli strain KCRI-118A strain R0004_118A		562	WGS	R0004_118A				MLST.Escherichia_coli_1.73,MLST.Escherichia_coli_2.28				2018-05-09T00:00:00Z		PRJEB23541	SAMEA4643516	GCA_900406575.1		OVBO01000000		Kilimanjaro Clinical Research Institute							252	5103438	50.4507	5153			wound or pus swab		2014	Tanzania	Tanzania						Human, Homo sapiens
562.37107	Escherichia coli strain KCRI-298 strain R0004_298		562	WGS	R0004_298				MLST.Escherichia_coli_1.38,MLST.Escherichia_coli_2.8				2018-05-09T00:00:00Z		PRJEB23541	SAMEA4643521	GCA_900406585.1		OVBP01000000		Kilimanjaro Clinical Research Institute							399	5437949	50.5244	5678			diarrhoeal stool		2014	Tanzania	Tanzania						Human, Homo sapiens
562.37108	Escherichia coli strain KCRI-393 strain RDK06_393		562	WGS	RDK06_393				MLST.Escherichia_coli_1.405,MLST.Escherichia_coli_2.477				2018-05-09T00:00:00Z		PRJEB23541	SAMEA4643524	GCA_900406595.1		OVBQ01000000		Kilimanjaro Clinical Research Institute							194	5178240	50.717	5127			diarrhoeal stool		2015	Tanzania	Tanzania						Human, Homo sapiens
562.37109	Escherichia coli strain KCRI-5 strain RDK43_5		562	WGS	RDK43_5				MLST.Escherichia_coli_1.226,MLST.Escherichia_coli_2.486				2018-05-09T00:00:00Z		PRJEB23541	SAMEA4643526	GCA_900406605.1		OVBR01000000		Kilimanjaro Clinical Research Institute							281	4722451	50.6649	4908			diarrhoeal stool		2013	Tanzania	Tanzania						Human, Homo sapiens
562.37110	Escherichia coli strain KCRI-554 strain RDK06_554		562	WGS	RDK06_554				MLST.Escherichia_coli_2.1				2018-05-09T00:00:00Z		PRJEB23541	SAMEA4643528	GCA_900406615.1		OVBS01000000		Kilimanjaro Clinical Research Institute							180	5124224	50.661	5260			diarrhoeal stool		2015	Tanzania	Tanzania						Human, Homo sapiens
562.37111	Escherichia coli strain KCRI-6 strain RDK36_6		562	WGS	RDK36_6				MLST.Escherichia_coli_1.226,MLST.Escherichia_coli_2.486				2018-05-09T00:00:00Z		PRJEB23541	SAMEA4643531	GCA_900406625.1		OVBT01000000		Kilimanjaro Clinical Research Institute							330	4733608	50.667	4963			diarrhoeal stool		2013	Tanzania	Tanzania						Human, Homo sapiens
562.37112	Escherichia coli strain KCRI-82 strain RDK43_82		562	WGS	RDK43_82				MLST.Escherichia_coli_1.156,MLST.Escherichia_coli_2.19				2018-05-09T00:00:00Z		PRJEB23541	SAMEA4643533	GCA_900406635.1		OVBU01000000		Kilimanjaro Clinical Research Institute							366	5094321	50.4622	5200			diarrhoeal stool		2013	Tanzania	Tanzania						Human, Homo sapiens
562.39226	Escherichia coli strain 410584		562	WGS	410584				MLST.Escherichia_coli_1.155,MLST.Escherichia_coli_2.21				2018-12-28T00:00:00Z		PRJNA421191	SAMN08161187	GCA_003981215.1		PNTQ01000000		University of Maryland, School of Medicine		Illumina HiSeq	260x	SPAdes v. 3.10.1			145	4915878	50.56	4915			stool		26-Jun-2012	Kenya	Kenya						Human, Homo sapiens			diarrhea
562.39227	Escherichia coli strain 410529		562	WGS	410529				MLST.Escherichia_coli_2.661				2018-12-28T00:00:00Z		PRJNA421191	SAMN08161186	GCA_003981235.1		PNTR01000000		University of Maryland, School of Medicine		Illumina HiSeq	349x	SPAdes v. 3.10.1			178	5107386	50.5267	5240			stool		08-Jun-2012	Kenya	Kenya						Human, Homo sapiens			diarrhea
562.39262	Escherichia coli strain 410519		562	WGS	410519				MLST.Escherichia_coli_1.443,MLST.Escherichia_coli_2.5				2018-12-28T00:00:00Z		PRJNA421191	SAMN08161304	GCA_003981865.1		PNZF01000000		University of Maryland, School of Medicine		Illumina HiSeq	460x	SPAdes v. 3.10.1			232	5017703	50.4925	5161			stool		22-May-2012	Kenya	Kenya						Human, Homo sapiens			diarrhea
562.39263	Escherichia coli strain 410343		562	WGS	410343				MLST.Escherichia_coli_1.443,MLST.Escherichia_coli_2.5				2018-12-28T00:00:00Z		PRJNA421191	SAMN08161303	GCA_003981885.1		PNZG01000000		University of Maryland, School of Medicine		Illumina HiSeq	436x	SPAdes v. 3.10.1			268	5150770	50.5705	5346			stool		06-Mar-2012	Kenya	Kenya						Human, Homo sapiens			diarrhea
562.39264	Escherichia coli strain 403406		562	WGS	403406				MLST.Escherichia_coli_2.661				2018-12-28T00:00:00Z		PRJNA421191	SAMN08161182	GCA_003981945.1		PNTW01000000		University of Maryland, School of Medicine		Illumina HiSeq	455x	SPAdes v. 3.10.1			148	5022253	50.7251	5082			stool		22-Apr-2010	Kenya	Kenya						Human, Homo sapiens			diarrhea
562.39265	Escherichia coli strain 410299		562	WGS	410299				MLST.Escherichia_coli_2.661				2018-12-28T00:00:00Z		PRJNA421191	SAMN08161185	GCA_003981935.1		PNTS01000000		University of Maryland, School of Medicine		Illumina HiSeq	374x	SPAdes v. 3.10.1			149	5011242	50.5971	5102			stool		12-Mar-2012	Kenya	Kenya						Human, Homo sapiens			diarrhea
562.39266	Escherichia coli strain 403625		562	WGS	403625				MLST.Escherichia_coli_1.443,MLST.Escherichia_coli_2.5				2018-12-28T00:00:00Z		PRJNA421191	SAMN08161302	GCA_003981955.1		PNTV01000000		University of Maryland, School of Medicine		Illumina HiSeq	335x	SPAdes v. 3.10.1			255	5134345	50.6256	5325			stool		16-Aug-2010	Kenya	Kenya						Human, Homo sapiens			diarrhea
562.39267	Escherichia coli strain 403395		562	WGS	403395				MLST.Escherichia_coli_1.443,MLST.Escherichia_coli_2.5				2018-12-28T00:00:00Z		PRJNA421191	SAMN08161301	GCA_003981975.1		PNZH01000000		University of Maryland, School of Medicine		Illumina HiSeq	405x	SPAdes v. 3.10.1			266	5141519	50.5618	5317			stool		07-May-2010	Kenya	Kenya						Human, Homo sapiens			diarrhea
562.39268	Escherichia coli strain 403692		562	WGS	403692				MLST.Escherichia_coli_2.661				2018-12-28T00:00:00Z		PRJNA421191	SAMN08161183	GCA_003981965.1		PNTU01000000		University of Maryland, School of Medicine		Illumina HiSeq	463x	SPAdes v. 3.10.1			172	5112197	50.6643	5237			stool		30-Nov-2010	Kenya	Kenya						Human, Homo sapiens			diarrhea
562.39347	Escherichia coli strain 403856		562	WGS	403856				MLST.Escherichia_coli_2.661				2018-12-28T00:00:00Z		PRJNA421191	SAMN08161184	GCA_003983585.1		PNTT01000000		University of Maryland, School of Medicine		Illumina HiSeq	404x	SPAdes v. 3.10.1			185	5172390	50.6816	5307			stool		30-Dec-2010	Kenya	Kenya						Human, Homo sapiens			diarrhea
562.39348	Escherichia coli strain 403182		562	WGS	403182				MLST.Escherichia_coli_1.173				2018-12-28T00:00:00Z		PRJNA421191	SAMN08161181	GCA_003983595.1		PNTX01000000		University of Maryland, School of Medicine		Illumina HiSeq	538x	SPAdes v. 3.10.1			233	5300853	50.4493	5496			stool		28-Jan-2010	Kenya	Kenya						Human, Homo sapiens			diarrhea
562.39349	Escherichia coli strain 403138		562	WGS	403138				MLST.Escherichia_coli_2.661				2018-12-28T00:00:00Z		PRJNA421191	SAMN08161180	GCA_003983615.1		PNTY01000000		University of Maryland, School of Medicine		Illumina HiSeq	410x	SPAdes v. 3.10.1			179	5078381	50.6422	5201			stool		22-Feb-2010	Kenya	Kenya						Human, Homo sapiens			diarrhea
562.39350	Escherichia coli strain 403030		562	WGS	403030				MLST.Escherichia_coli_1.1988,MLST.Escherichia_coli_2.58				2018-12-28T00:00:00Z		PRJNA421191	SAMN08161299	GCA_003983655.1		POAN01000000		University of Maryland, School of Medicine		Illumina HiSeq	414x	SPAdes v. v.3.10.1			196	5112891	50.6344	5221			stool		15-Feb-2010	Kenya	Kenya						Human, Homo sapiens			diarrhea
562.45682	Escherichia coli strain SL3		562	WGS	SL3				MLST.Escherichia_coli_1.212				2019-02-27T00:00:00Z		PRJNA522830	SAMN10956200	GCA_004309675.1		SISD01000000		University of KwaZulu-Natal (UKZN), South Africa		Illumina MiSeq	99x	CLC NGS Cell v. 2018-09-01T00:00:00			702	5355602	50.4806	5886	5575		feces		22-AUG-2017	South Africa	South Africa: KwaZulu-Natal						Animal			not applicable
562.48207	Escherichia coli strain MEZEC42		562	WGS	MEZEC42				MLST.Escherichia_coli_1.58,MLST.Escherichia_coli_2.87				2019-06-11T00:00:00Z		PRJNA541983	SAMN11660032	GCA_006243015.1		VCYJ01000000		Zoonosis Science Center, Uppsala University		Illumina MiSeq	19.0x	Unicycler v. 0.4.7			134	4713232	50.7018	4827	4581		oral		24-May-2018	South Africa	South Africa: Eastern Cape						Cow, Bos taurus
562.7620	Escherichia coli strain 402898		562	WGS	402898								2015-08-22T00:00:00Z		PRJEB2827	SAMEA1531052	GCA_001283205.1	ERR178184	CYEF01000000		SC							3	709538	51	693	650		faeces		2010	Kenya	Kenya						Human, Homo sapiens
562.7651	Escherichia coli strain 403128		562	WGS	403128				MLST.Escherichia_coli_1.5342				2015-08-22T00:00:00Z		PRJEB2827	SAMEA1466190	GCF_001283825.1	ERR134537	CXZV01000000		SC							145	4915104	50.52	5092	4690		faeces		2010	Kenya	Kenya						Human, Homo sapiens
562.7662	Escherichia coli strain 403728		562	WGS	403728				MLST.Escherichia_coli_1.301,MLST.Escherichia_coli_2.917				2015-08-22T00:00:00Z		PRJEB2827	SAMEA1530985	GCF_001284045.1	ERR178161	CYDH01000000		SC							180	5036471	50.5	5164	4759		faeces		2010	Kenya	Kenya						Human, Homo sapiens
562.7680	Escherichia coli strain 403523		562	WGS	403523				MLST.Escherichia_coli_1.4550				2015-08-24T00:00:00Z		PRJEB2827	SAMEA1530986	GCF_001284405.1	ERR178206	CYFD01000000		SC							199	5105644	50.49	5374	4863		faeces		2010	Kenya	Kenya						Human, Homo sapiens
562.7685	Escherichia coli strain 403308_aEPEC		562	WGS	403308_aEPEC				MLST.Escherichia_coli_1.29				2015-08-22T00:00:00Z		PRJEB2827	SAMEA1466151	GCF_001284505.1	ERR134538	CYAZ01000000		SC							327	5093020	50.48	5495	4910		faeces		2010	Kenya	Kenya						Human, Homo sapiens
562.7712	Escherichia coli strain 403726_aEPEC		562	WGS	403726_aEPEC				MLST.Escherichia_coli_1.4590,MLST.Escherichia_coli_2.917				2015-08-22T00:00:00Z		PRJEB2827	SAMEA1466149	GCF_001285045.1	ERR137800	CYCA01000000		SC							202	4970268	50.53	5139	4667		faeces		2010	Kenya	Kenya						Human, Homo sapiens
562.7714	Escherichia coli strain 403066		562	WGS	403066								2015-08-22T00:00:00Z		PRJEB2827	SAMEA1531056	GCF_001285085.1	ERR178159	CYDA01000000		SC							111	5219584	50.47	5402	4971		faeces		2010	Kenya	Kenya						Human, Homo sapiens
562.7748	Escherichia coli strain 403096		562	WGS	403096				MLST.Escherichia_coli_2.482				2015-08-22T00:00:00Z		PRJEB2827	SAMEA1466153	GCF_001285765.1	ERR137799	CYCC01000000		SC							237	5337679	50.45	5750	5167		faeces		2010	Kenya	Kenya						Human, Homo sapiens
562.7839	Escherichia coli strain ST167:947385799		562	WGS	ST167:947385799				MLST.Escherichia_coli_2.2	genotype:ST167			2015-10-15T00:00:00Z		PRJNA287968	SAMN04011432	GCF_001316875.1	SRR2244250	LJDY01000000		University of KwaZulu Natal		Illumina MiSeq	43.0x	MIRA v. SEP-2015; SPAdes v. 4.0			886	5329476	50.75	6000	5487		urine		29-May-2013	South Africa	South Africa: Durban						Human, Homo sapiens	male	44	UNKNOWN
562.7882	Escherichia coli strain 12		562	WGS	12				MLST.Escherichia_coli_1.602				2015-10-26T00:00:00Z		PRJNA293513	SAMN04005265	GCF_001413995.1		LIQA01000000		University of Copenhagen		Illumina MiSeq	69.0x	SPAdes v. 3.5.0			206	5283428	50.56	5559	5181				2015	Tanzania	Tanzania						Cow, Bos taurus
562.7957	Escherichia coli strain 449		562	WGS	449				MLST.Escherichia_coli_1.101				2015-10-29T00:00:00Z		PRJNA293513	SAMN04009886	GCF_001420165.1		LIVL01000000		University of Copenhagen		Illumina MiSeq	99.0x	SPAdes v. 3.5.0			149	4993747	50.74	5164	4834				2015	Tanzania	Tanzania						Cow, Bos taurus
562.7958	Escherichia coli strain 447		562	WGS	447				MLST.Escherichia_coli_1.297,MLST.Escherichia_coli_2.666				2015-10-29T00:00:00Z		PRJNA293513	SAMN04009882	GCF_001420135.1		LIVK01000000		University of Copenhagen		Illumina MiSeq	85.0x	SPAdes v. 3.5.0			117	5005252	50.53	5204	4901				2015	Tanzania	Tanzania						Cow, Bos taurus
562.7959	Escherichia coli strain 321		562	WGS	321				MLST.Escherichia_coli_1.1147				2015-10-29T00:00:00Z		PRJNA293513	SAMN04009878	GCF_001420125.1		LIVJ01000000		University of Copenhagen		Illumina MiSeq	87.0x	SPAdes v. 3.5.0			90	4785019	50.79	4884	4644				2015	Tanzania	Tanzania						Cow, Bos taurus
562.7960	Escherichia coli strain 224		562	WGS	224				MLST.Escherichia_coli_1.69,MLST.Escherichia_coli_2.3				2015-10-29T00:00:00Z		PRJNA293513	SAMN04009866	GCF_001420075.1		LIVF01000000		University of Copenhagen		Illumina MiSeq	81.0x	SPAdes v. 3.5.0			213	5277119	50.64	5525	5197				2015	Tanzania	Tanzania						Human, Homo sapiens
562.7961	Escherichia coli strain 304		562	WGS	304				MLST.Escherichia_coli_1.58,MLST.Escherichia_coli_2.87				2015-10-29T00:00:00Z		PRJNA293513	SAMN04009875	GCF_001420065.1		LIVI01000000		University of Copenhagen		Illumina MiSeq	82.0x	SPAdes v. 3.5.0			250	5481319	50.53	5888	5426				2015	Tanzania	Tanzania						Cow, Bos taurus
562.7962	Escherichia coli strain 228		562	WGS	228				MLST.Escherichia_coli_1.617				2015-10-29T00:00:00Z		PRJNA293513	SAMN04009869	GCF_001420055.1		LIVG01000000		University of Copenhagen		Illumina MiSeq	83.0x	SPAdes v. 3.5.0			169	5062321	50.73	5248	4921				2015	Tanzania	Tanzania						Human, Homo sapiens
562.7963	Escherichia coli strain 233		562	WGS	233				MLST.Escherichia_coli_1.1139,MLST.Escherichia_coli_2.492				2015-10-29T00:00:00Z		PRJNA293513	SAMN04009872	GCF_001420045.1		LIVH01000000		University of Copenhagen		Illumina MiSeq	93.0x	SPAdes v. 3.5.0			131	4871379	50.6	5034	4687				2015	Tanzania	Tanzania						Human, Homo sapiens
562.7964	Escherichia coli strain 221		562	WGS	221				MLST.Escherichia_coli_1.4741,MLST.Escherichia_coli_2.2				2015-10-29T00:00:00Z		PRJNA293513	SAMN04009862	GCF_001419965.1		LIVE01000000		University of Copenhagen		Illumina MiSeq	80.0x	SPAdes v. 3.5.0			269	5160524	50.71	5526	5092				2015	Tanzania	Tanzania						Human, Homo sapiens
562.7965	Escherichia coli strain 199		562	WGS	199				MLST.Escherichia_coli_1.3202,MLST.Escherichia_coli_2.714				2015-10-29T00:00:00Z		PRJNA293513	SAMN04009860	GCF_001419945.1		LIVD01000000		University of Copenhagen		Illumina MiSeq	89.0x	SPAdes v. 3.5.0			157	4622523	50.91	4717	4397				2015	Tanzania	Tanzania						Human, Homo sapiens
562.7966	Escherichia coli strain 166		562	WGS	166				MLST.Escherichia_coli_1.5303				2015-10-29T00:00:00Z		PRJNA293513	SAMN04009859	GCF_001419925.1		LIVC01000000		University of Copenhagen		Illumina MiSeq	98.0x	SPAdes v. 3.5.0			181	4772306	51.01	4899	4574				2015	Tanzania	Tanzania						Human, Homo sapiens
562.7967	Escherichia coli strain 165		562	WGS	165				MLST.Escherichia_coli_1.181,MLST.Escherichia_coli_2.698				2015-10-29T00:00:00Z		PRJNA293513	SAMN04009857	GCF_001419895.1		LIVB01000000		University of Copenhagen		Illumina MiSeq	89.0x	SPAdes v. 3.5.0			123	4699760	50.81	4750	4480				2015	Tanzania	Tanzania						Human, Homo sapiens
562.7968	Escherichia coli strain 152		562	WGS	152				MLST.Escherichia_coli_1.452,MLST.Escherichia_coli_2.142				2015-10-29T00:00:00Z		PRJNA293513	SAMN04009856	GCF_001419885.1		LIVA01000000		University of Copenhagen		Illumina MiSeq	82.0x	SPAdes v. 3.5.0			239	4984229	50.6	5292	4879				2015	Tanzania	Tanzania						Human, Homo sapiens
562.7969	Escherichia coli strain 146		562	WGS	146				MLST.Escherichia_coli_1.59,MLST.Escherichia_coli_2.815				2015-10-29T00:00:00Z		PRJNA293513	SAMN04009854	GCF_001419865.1		LIUZ01000000		University of Copenhagen		Illumina MiSeq	93.0x	SPAdes v. 3.5.0			171	5154778	50.6	5396	5029				2015	Tanzania	Tanzania						Human, Homo sapiens
562.7970	Escherichia coli strain 116		562	WGS	116				MLST.Escherichia_coli_1.6647				2015-10-29T00:00:00Z		PRJNA293513	SAMN04009848	GCF_001419825.1		LIUX01000000		University of Copenhagen		Illumina MiSeq	82.0x	SPAdes v. 3.5.0			95	4793622	50.6	4865	4634				2015	Tanzania	Tanzania						Cow, Bos taurus
562.7971	Escherichia coli strain 117		562	WGS	117				MLST.Escherichia_coli_1.6648				2015-10-29T00:00:00Z		PRJNA293513	SAMN04009850	GCF_001419845.1		LIUY01000000		University of Copenhagen		Illumina MiSeq	86.0x	SPAdes v. 3.5.0			105	4909016	50.67	5028	4756				2015	Tanzania	Tanzania						Cow, Bos taurus
562.7972	Escherichia coli strain 33		562	WGS	33				MLST.Escherichia_coli_1.5307				2015-10-29T00:00:00Z		PRJNA293513	SAMN04009847	GCF_001419785.1		LIUW01000000		University of Copenhagen		Illumina MiSeq	90.0x	SPAdes v. 3.5.0			88	4749296	50.79	4773	4531				2015	Tanzania	Tanzania						Cow, Bos taurus
[truncated: 23 more columns]

## Sheet: E. coli phy1
Genome ID	Strain	MLST	Other Typing	GenBank Accessions	Isolation Source	Collection Date	Isolation Country	Host Name	Host Gender
Ecoli refgenome.ref
562.227		73	phylogroup:B2				UK	Humans
562.228		73	phylogroup:B2				UK	Humans
562.227		73	phylogroup:B2				UK	Humans
562.238		73	phylogroup:B2				UK	Humans
562.227		1979	phylogroup:B2				UK	Humans
562.237		73	phylogroup:B2				UK	Humans
562.228		73	phylogroup:B2				UK	Humans
562.238		73	phylogroup:B2				UK	Humans
562.228		73	phylogroup:B2				UK	Humans
562.238		73	phylogroup:B2				UK	Humans
562.228		73	phylogroup:B2				UK	Humans
562.228		73	phylogroup:B2				UK	Humans
562.226		73	phylogroup:B2				UK	Humans
E053		73		NXIR00000000			SA (Kalafong)		F
562.227		73	phylogroup:B2				UK	Humans
562.228		73	phylogroup:B2				UK	Humans
562.238		73	phylogroup:B2				UK	Humans
562.227		73	phylogroup:B2				UK	Humans
562.237		73	phylogroup:B2				UK	Humans
562.228		73	phylogroup:B2				UK	Humans
562.239		73	phylogroup:B2				UK	Humans
562.228		73	phylogroup:B2				UK	Humans
562.237		73	phylogroup:B2				UK	Humans
562.238		73	phylogroup:B2				UK	Humans
562.237		73	phylogroup:B2				UK	Humans
562.227		73	phylogroup:B2				UK	Humans
562.227		73	phylogroup:B2				UK	Humans
562.226		73	phylogroup:B2				UK	Humans
562.228		73	phylogroup:B2				UK	Humans
562.238		73	phylogroup:B2				UK	Humans
562.228		73	phylogroup:B2				UK	Humans
562.227		73	phylogroup:B2				UK	Humans
562.237		73	phylogroup:B2				UK	Humans
562.226		73	phylogroup:B2				UK	Humans
562.236		73	phylogroup:B2				UK	Humans
562.237		104	phylogroup:B2				UK	Humans
562.237		12	phylogroup:B2				UK	Humans
562.227		12	phylogroup:B2				UK	Humans
562.228		12	phylogroup:B2				UK	Humans
562.227		5389	phylogroup:B2				UK	Humans
562.228		12	phylogroup:B2				UK	Humans
562.237		12	phylogroup:B2				UK	Humans
562.237		12	phylogroup:B2				UK	Humans
562.236		12	phylogroup:B2				UK	Humans
562.227		4702	phylogroup:B2				UK	Humans
562.228		12	phylogroup:B2				UK	Humans
562.229		12	phylogroup:B2				UK	Humans
562.237		12	phylogroup:B2				UK	Humans
562.238		12	phylogroup:B2				UK	Humans
562.238		12	phylogroup:B2				UK	Humans
562.227		12	phylogroup:B2				UK	Humans
562.237		12	phylogroup:B2				UK	Humans
562.227		547	phylogroup:B2				UK	Humans
562.237		3290	phylogroup:F				UK	Humans
562.227		5328	phylogroup:B2				UK	Humans
562.237		998	phylogroup:B2				UK	Humans
562.227		998	phylogroup:B2				UK	Humans
562.228		998	phylogroup:B2				UK	Humans
K091		998		NXKQ00000000			SA (Tshwane Academic)		M
562.227		141	phylogroup:B2				UK	Humans
562.238		998	phylogroup:B2				UK	Humans
562.227		95	phylogroup:B2				UK	Humans
562.237		95	phylogroup:B2				UK	Humans
562.238		95	phylogroup:B2				UK	Humans
562.226		95	phylogroup:B2				UK	Humans
562.239		95	phylogroup:B2				UK	Humans
562.237		95	phylogroup:B2				UK	Humans
562.239		95	phylogroup:B2				UK	Humans
562.228		95	phylogroup:B2				UK	Humans
562.226		5678	phylogroup:B2				UK	Humans
562.227		95	phylogroup:B2				UK	Humans
562.238		95	phylogroup:B2				UK	Humans
562.227		95	phylogroup:B2				UK	Humans
562.238		95	phylogroup:B2				UK	Humans
562.239		421	phylogroup:B2				UK	Humans
562.227		95	phylogroup:B2				UK	Humans
562.227		95	phylogroup:B2				UK	Humans
562.237		95	phylogroup:B2				UK	Humans
562.238		95	phylogroup:B2				UK	Humans
E040		95		NXIP00000000			SA (Tshwane Academic)		F
562.237		95	phylogroup:B2				UK	Humans
562.236		95	phylogroup:B2				UK	Humans
562.227		95	phylogroup:B2				UK	Humans
562.228		95	phylogroup:B2				UK	Humans
562.226		95	phylogroup:B2				UK	Humans
562.227		95	phylogroup:B2				UK	Humans
562.228		95	phylogroup:B2				UK	Humans
562.237		95	phylogroup:B2				UK	Humans
562.237		5661	phylogroup:B2				UK	Humans
562.228		95	phylogroup:B2				UK	Humans
562.239		95	phylogroup:B2				UK	Humans
562.237		95	phylogroup:B2				UK	Humans
562.227		95	phylogroup:B2				UK	Humans
562.228		95	phylogroup:B2				UK	Humans
562.228		144	phylogroup:B2				UK	Humans
562.236		144	phylogroup:B2				UK	Humans
562.229		144	phylogroup:B2				UK	Humans
562.238		372	phylogroup:B2				UK	Humans
562.238		127	phylogroup:B2				UK	Humans
562.237		127	phylogroup:B2				UK	Humans
562.228		127	phylogroup:B2				UK	Humans
562.237		127	phylogroup:B2				UK	Humans
562.227		127	phylogroup:B2				UK	Humans
562.228		1193	phylogroup:B2				UK	Humans
1.43868e+06	BIDMC 72			JMVE00000000	URINE	2013	USA	Humans
1.43868e+06	BIDMC 73			JMVF00000000	URINE	2013	USA	Humans
562.227		14	phylogroup:B2				UK	Humans
562.237		14	phylogroup:B2				UK	Humans
562.237		404	phylogroup:B2				UK	Humans
562.228		14	phylogroup:B2				UK	Humans
562.237		14	phylogroup:B2				UK	Humans
562.227		550	phylogroup:B2				UK	Humans
562.237		537	phylogroup:B2				UK	Humans
562.237		80	phylogroup:B2				UK	Humans
562.237		80	phylogroup:B2				UK	Humans
562.237		446	phylogroup:B1				UK	Humans
1.43869e+06	MGH 57			JMVP00000000	Wound abscess	2013-04-13	USA	Humans
562.237		1423	phylogroup:B1				UK	Humans
562.227		1431	phylogroup:B1				UK	Humans
1.43869e+06	CHS 77			JMVO00000000	Urine	2013-09-15	USA	Humans
1.43868e+06	BIDMC 74			JMVG00000000	URINE	2013	USA	Humans
562.191	ZTA15/01169-1EB1		genotype:ST533	NMWW00000000	feces	2015-09-01	Spain
562.228		155	phylogroup:B1				UK	Humans
562.228		58	phylogroup:B1				UK	Humans
562.227		58	phylogroup:B1				UK	Humans
562.236		58	phylogroup:B1				UK	Humans
562.228		58	phylogroup:B1				UK	Humans
562.228		448	phylogroup:B1				UK	Humans
562.238		448	phylogroup:B1				UK	Humans
562.239		641	phylogroup:B1				UK	Humans
562.237		453	phylogroup:B1				UK	Humans
562.227		453	phylogroup:B1				UK	Humans
562.236		5491	phylogroup:A				UK	Humans
K011		410		NXKS00000000			SA (Tshwane Academic)		F
562.228		23	phylogroup:A				UK	Humans
562.238		88	phylogroup:A				UK	Humans
562.237		88	phylogroup:A				UK	Humans
562.237		88	phylogroup:A				UK	Humans
562.237		90	phylogroup:A				UK	Humans
562.238		88	phylogroup:A				UK	Humans
562.237		1972	phylogroup:A				UK	Humans
562.227		46	phylogroup:A				UK	Humans
562.227		361	phylogroup:A				UK	Humans
562.227		540	phylogroup:A				UK	Humans
562.227		93	phylogroup:A				UK	Humans
562.227		773	phylogroup:A				UK	Humans
E057		665		NXIS00000000			SA (Tshwane Academic)		M
1.32845e+06	BIDMC 39	MLST.Escherichia_coli_1.206		AYHT00000000	Missing; Blood	2012-08-01	USA	Humans
562.227		10	phylogroup:A				UK	Humans
562.238		48	phylogroup:A				UK	Humans
562.238		450	phylogroup:A				UK	Humans
562.135	ICBEC7P			CP017246,MJAL00000000	epidermis	2013-06-14	Brazil	Spheniscus magellanicus
562.226		10	phylogroup:A				UK	Humans
562.227		10	phylogroup:A				UK	Humans
E019		617		NXLG00000000			SA (Tshwane Academic)		F
E020		617		NXJB00000000			SA (Tshwane Academic)		F
562.237		617	phylogroup:A				UK	Humans
562.237		167	phylogroup:A				UK	Humans
E003		744		NXIZ00000000			SA (Tshwane Academic)		M
562.227		44	phylogroup:A				UK	Humans
562.238		10	phylogroup:A				UK	Humans
562.239		10	phylogroup:A				UK	Humans
562.229		10	phylogroup:A				UK	Humans
562.226		753	phylogroup:E				UK	Humans
562.13	PB486			FLWH00000000	urine	08_04_2015	Thailand	Humans
562.13	F1-8-ERB4			FLXF00000000	Farm	09_02_2015	Thailand
562.228		973	phylogroup:D				UK	Humans
562.239		973	phylogroup:D				UK	Humans
562.237		2914	phylogroup:D				UK	Humans
562.227		38	phylogroup:D				UK	Humans
562.237		38	phylogroup:D				UK	Humans
562.228		38	phylogroup:D				UK	Humans
562.228		38	phylogroup:D				UK	Humans
562.227		38	phylogroup:D				UK	Humans
562.227		38	phylogroup:D				UK	Humans
562.237		38	phylogroup:D				UK	Humans
562.226		38	phylogroup:D				UK	Humans
562.227		38	phylogroup:D				UK	Humans
562.239		38	phylogroup:D				UK	Humans
562.227		38	phylogroup:D				UK	Humans
1.32843e+06	BWH 40	MLST.Escherichia_coli_1.405,MLST.Escherichia_coli_2.477		JAPR00000000	Urine	2012-10-01	USA	Humans
1.43868e+06	BIDMC 77			JMVJ00000000	BLOOD CULTURE	2013	USA	Humans
562.237		405	phylogroup:F				UK	Humans
562.227		5593	phylogroup:D				UK	Humans
562.238		1394	phylogroup:F				UK	Humans
562.239		393	phylogroup:F				UK	Humans
562.228		393	phylogroup:F				UK	Humans
562.236		393	phylogroup:F				UK	Humans
562.236		69	phylogroup:D				UK	Humans
562.237		69	phylogroup:D				UK	Humans
562.227		5520	phylogroup:D				UK	Humans
562.227		69	phylogroup:D				UK	Humans
562.237		69	phylogroup:D				UK	Humans
562.227		69	phylogroup:D				UK	Humans
562.228		69	phylogroup:D				UK	Humans
562.239		69	phylogroup:D				UK	Humans
1.43869e+06	MGH 58			JMVQ00000000	Urine	2013-04-13	USA	Humans
562.226		69	phylogroup:D				UK	Humans
562.237		69	phylogroup:D				UK	Humans
562.226		69	phylogroup:D				UK	Humans
562.237		69	phylogroup:D				UK	Humans
562.229		69	phylogroup:D				UK	Humans
562.227		69	phylogroup:D				UK	Humans
562.226		38	phylogroup:D				UK	Humans
562.239		69	phylogroup:D				UK	Humans
562.228		69	phylogroup:D				UK	Humans
562.227		69	phylogroup:D				UK	Humans
562.227		69	phylogroup:D				UK	Humans
562.239		69	phylogroup:D				UK	Humans
562.228		69	phylogroup:D				UK	Humans
562.237		69	phylogroup:D				UK	Humans
562.228		69	phylogroup:D				UK	Humans
562.227		69	phylogroup:D				UK	Humans
562.227		69	phylogroup:D				UK	Humans
562.228		59	phylogroup:F				UK	Humans
562.237		415	phylogroup:F				UK	Humans
562.238		62	phylogroup:F				UK	Humans
562.228		457	phylogroup:F				UK	Humans
562.226		1722	phylogroup:F				UK	Humans
562.229		624	phylogroup:F				UK	Humans
K075		648		NXKJ00000000			SA (Tshwane Academic)		F
1.43868e+06	BIDMC 71			JMVD00000000	URINE	2013	USA	Humans
562.227		648	phylogroup:F				UK	Humans
562.239		648	phylogroup:F				UK	Humans
1.40016e+06	BIDMC 43b	MLST.Escherichia_coli_1.648,MLST.Escherichia_coli_2.472		JAPE00000000	Blood culture	2012-12-01	USA	Humans
1.40016e+06	BIDMC 43a	MLST.Escherichia_coli_1.648,MLST.Escherichia_coli_2.472		JAPF00000000	Blood culture	2012-12-01	USA	Humans
1.32844e+06	BIDMC 19B	MLST.Escherichia_coli_1.648,MLST.Escherichia_coli_2.472		JAPI00000000	Urine	2010-10-01	USA	Humans
1.32845e+06	BIDMC 19C	MLST.Escherichia_coli_1.648,MLST.Escherichia_coli_2.472		AXLI00000000	Urine	2010-09-01	USA	Humans
1.44586e+06	BIDMC 82			JJMY00000000	urine	2013-11-11	USA	Humans
1.32844e+06	BIDMC 15	MLST.Escherichia_coli_1.648,MLST.Escherichia_coli_2.472		JAPM00000000	SWAB, ABDOMEN	2010-03-01	USA	Humans
1.32844e+06	BIDMC 2B	MLST.Escherichia_coli_1.648,MLST.Escherichia_coli_2.472		JAPQ00000000	Blood culture	2010-05-01	USA	Humans
1.32844e+06	BIDMC 19A	MLST.Escherichia_coli_1.648,MLST.Escherichia_coli_2.472		JAPJ00000000	bronchioalveolar lavage; Bronchoalveolar lavage	2010-10-01	USA	Humans
1.32844e+06	BIDMC 6	MLST.Escherichia_coli_1.648,MLST.Escherichia_coli_2.472		JAPV00000000	BILE	2010-03-01	USA	Humans
562.236		117	phylogroup:F				UK	Humans
562.237		117	phylogroup:F				UK	Humans
562.237		117	phylogroup:F				UK	Humans
562.237		83	phylogroup:B2				UK	Humans
562.227		538	phylogroup:B2				UK	Humans
562.227		428	phylogroup:B2				UK	Humans
562.227		357	phylogroup:B2				UK	Humans
562.227		357	phylogroup:B2				UK	Humans
562.237		91	phylogroup:B2				UK	Humans
562.229		5432	phylogroup:B2				UK	Humans
562.228		131	phylogroup:B2				UK	Humans
562.226		131	phylogroup:B2				UK	Humans
562.228		131	phylogroup:B2				UK	Humans
562.227		131	phylogroup:B2				UK	Humans
562.227		131	phylogroup:B2				UK	Humans
562.228		131	phylogroup:B2				UK	Humans
562.239		131	phylogroup:B2				UK	Humans
562.226		131	phylogroup:B2				UK	Humans
562.228		5494	phylogroup:B2				UK	Humans
562.226		131	phylogroup:B2				UK	Humans
562.237		131	phylogroup:B2				UK	Humans
562.228		131	phylogroup:B2				UK	Humans
562.228		73	phylogroup:B2				UK	Humans
562.226		131	phylogroup:B2				UK	Humans
562.228		131	phylogroup:B2				UK	Humans
1.43869e+06	CHS 69			JMVN00000000	Urine	2013-08-23	USA	Humans
562.237		131	phylogroup:B2				UK	Humans
562.226		131	phylogroup:B2				UK	Humans
562.238		131	phylogroup:B2				UK	Humans
1.43868e+06	BIDMC 76			JMVI00000000	URINE	2013	USA	Humans
562.238		131	phylogroup:B2				UK	Humans
E005		131		NXLF00000000			SA (Kalafong)		M
E009		131		NXLH00000000			SA (Kalafong)		M
1.43867e+06	BIDMC 63			JMUZ00000000	SWAB	2013	USA	Humans
1.43867e+06	BIDMC 70			JMVC00000000	URINE	2013	USA	Humans
562.227		131	phylogroup:B2				UK	Humans
1.43868e+06	BIDMC 75			JMVH00000000	URINE	2013	USA	Humans
562.227		5640	phylogroup:B2				UK	Humans
1.43868e+06	BIDMC 79			JMVL00000000	URINE	2013	USA	Humans
1.43868e+06	BIDMC 78			JMVK00000000	BLOOD CULTURE	2013	USA	Humans
562.238		131	phylogroup:B2				UK	Humans
562.227		131	phylogroup:B2				UK	Humans
E013		131		NXIN00000000			SA (Kalafong)		F
562.237		131	phylogroup:B2				UK	Humans
562.228		131	phylogroup:B2				UK	Humans
562.196	ESBL-SIUE-16			NIUI01000000	Patient	2016-11-02	Thailand	Humans	Female
562.196	ESBL-SIPE-13			NIUH01000000	Patient	2016-09-21	Thailand	Humans	Female
562.239		131	phylogroup:B2				UK	Humans
E063		131		NXIT00000000
E011		131		NXKR00000000			SA (Tshwane Academic)		M
562.239		131	phylogroup:B2				UK	Humans
562.228		131	phylogroup:B2				UK	Humans
562.228		131	phylogroup:B2				UK	Humans
562.228		131	phylogroup:B2				UK	Humans
562.238		131	phylogroup:B2				UK	Humans
562.228		131	phylogroup:B2				UK	Humans
562.228		131	phylogroup:B2				UK	Humans
562.238		131	phylogroup:B2				UK	Humans
E056		131		NXJD00000000			SA (Tshwane Academic)		F
E058		131		NXLI00000000			SA (Kalafong)		M
E062		131		NXJE00000000			SA (Kalafong)		M
E021		131		NXIO00000000			SA (Tshwane Academic)		F
E060		131		NXLJ0000000			SA (Kalafong)		F
562.239		131	phylogroup:B2				UK	Humans
562.239		131	phylogroup:B2				UK	Humans
562.226		131	phylogroup:B2				UK	Humans
562.227		131	phylogroup:B2				UK	Humans
562.226		131	phylogroup:B2				UK	Humans
562.226		131	phylogroup:B2				UK	Humans
562.237		131	phylogroup:B2				UK	Humans
562.239		131	phylogroup:B2				UK	Humans
562.227		131	phylogroup:B2				UK	Humans
562.239		131	phylogroup:B2				UK	Humans
562.226		131	phylogroup:B2				UK	Humans
562.237		131	phylogroup:B2				UK	Humans
562.236		131	phylogroup:B2				UK	Humans
562.239		131	phylogroup:B2				UK	Humans
562.237		131	phylogroup:B2				UK	Humans
562.237		131	phylogroup:B2				UK	Humans
562.228		131	phylogroup:B2				UK	Humans
562.227		131	phylogroup:B2				UK	Humans
562.228		131	phylogroup:B2				UK	Humans
562.227		131	phylogroup:B2				UK	Humans
1.32845e+06	BIDMC 38	MLST.Escherichia_coli_1.131,MLST.Escherichia_coli_2.43		AYHU00000000	Missing; Blood	2012-08-01	USA	Humans
562.236		131	phylogroup:B2				UK	Humans
562.226		131	phylogroup:B2				UK	Humans
562.226		131	phylogroup:B2				UK	Humans
562.227		131	phylogroup:B2				UK	Humans
1.32843e+06	BWH 34	MLST.Escherichia_coli_1.131,MLST.Escherichia_coli_2.43		JAPS00000000	Wound	2012-09-01	USA	Humans
1.43867e+06	BIDMC 64			JMVA00000000	URINE	2013	USA	Humans
1.43867e+06	BIDMC 62			JMUY00000000	BRONCHOALVEOLAR LAVA	2013	USA	Humans
1.32845e+06	BIDMC 20B	MLST.Escherichia_coli_1.131,MLST.Escherichia_coli_2.43		JAPG00000000	Urine	2012-05-01	USA	Humans
1.43867e+06	BIDMC 58			JMUW00000000	URINE	2013	USA	Humans

## Sheet: E. coli phy2
Genome ID	Strain	MLST	Other Typing	GenBank Accessions	Isolation Source	Collection Date	Isolation Country	Host Name	Host Gender
Reference
562.13	F1-8-ERB4			FLXF00000000	Farm	09_02_2015	Thailand
562.13	PB486			FLWH00000000	urine	08_04_2015	Thailand	Humans
562.226		69	phylogroup:D				UK	Humans
562.227		69	phylogroup:D				UK	Humans
562.229		69	phylogroup:D				UK	Humans
562.237		69	phylogroup:D				UK	Humans
1.43869e+06	MGH 58			JMVQ00000000	Urine	2013-04-13	USA	Humans
562.226		69	phylogroup:D				UK	Humans
562.237		69	phylogroup:D				UK	Humans
562.228		69	phylogroup:D				UK	Humans
562.236		69	phylogroup:D				UK	Humans
562.239		69	phylogroup:D				UK	Humans
562.227		69	phylogroup:D				UK	Humans
562.236		69	phylogroup:D				UK	Humans
562.237		69	phylogroup:D				UK	Humans
562.228		69	phylogroup:D				UK	Humans
562.239		69	phylogroup:D				UK	Humans
562.227		69	phylogroup:D				UK	Humans
562.227		5520	phylogroup:D				UK	Humans
562.237		69	phylogroup:D				UK	Humans
562.227		69	phylogroup:D				UK	Humans
562.237		69	phylogroup:D				UK	Humans
562.227		69	phylogroup:D				UK	Humans
562.239		69	phylogroup:D				UK	Humans
562.228		69	phylogroup:D				UK	Humans
562.228		69	phylogroup:D				UK	Humans
562.237		69	phylogroup:D				UK	Humans
562.227		69	phylogroup:D				UK	Humans
562.227		69	phylogroup:D				UK	Humans
562.236		393	phylogroup:F				UK	Humans
562.228		393	phylogroup:F				UK	Humans
562.238		1394	phylogroup:F				UK	Humans
562.239		393	phylogroup:F				UK	Humans
562.227		5593	phylogroup:D				UK	Humans
1.32843e+06	BWH 40	MLST.Escherichia_coli_1.405,MLST.Escherichia_coli_2.477		JAPR00000000	Urine	2012-10-01	USA	Humans
562.237		405	phylogroup:F				UK	Humans
1.43868e+06	BIDMC 77			JMVJ00000000	BLOOD CULTURE	2013	USA	Humans
562.227		38	phylogroup:D				UK	Humans
562.239		38	phylogroup:D				UK	Humans
562.227		38	phylogroup:D				UK	Humans
562.226		38	phylogroup:D				UK	Humans
562.237		38	phylogroup:D				UK	Humans
562.227		38	phylogroup:D				UK	Humans
562.227		38	phylogroup:D				UK	Humans
562.228		38	phylogroup:D				UK	Humans
562.228		38	phylogroup:D				UK	Humans
562.227		38	phylogroup:D				UK	Humans
562.237		38	phylogroup:D				UK	Humans
562.237		2914	phylogroup:D				UK	Humans
562.228		973	phylogroup:D				UK	Humans
562.239		973	phylogroup:D				UK	Humans
562.226		753	phylogroup:E				UK	Humans
562.238		48	phylogroup:A				UK	Humans
562.238		450	phylogroup:A				UK	Humans
562.227		10	phylogroup:A				UK	Humans
562.135	ICBEC7P			CP017246,MJAL00000000	epidermis	2013-06-14	Brazil	Spheniscus magellanicus
562.237		167	phylogroup:A				UK	Humans
562.237		617	phylogroup:A				UK	Humans
E019		617		NXLG00000000			SA (Tshwane Academic)		F
E020		617		NXJB00000000			SA (Tshwane Academic)		F
562.226		10	phylogroup:A				UK	Humans
562.227		10	phylogroup:A				UK	Humans
562.239		10	phylogroup:A				UK	Humans
562.229		10	phylogroup:A				UK	Humans
562.238		10	phylogroup:A				UK	Humans
E003		744		NXIZ00000000			SA (Tshwane Academic)		M
562.227		44	phylogroup:A				UK	Humans
1.32845e+06	BIDMC 39	MLST.Escherichia_coli_1.206		AYHT00000000	Missing; Blood	2012-08-01	USA	Humans
E057		665		NXIS00000000			SA (Tshwane Academic)		M
562.227		93	phylogroup:A				UK	Humans
562.227		773	phylogroup:A				UK	Humans
562.227		361	phylogroup:A				UK	Humans
562.227		540	phylogroup:A				UK	Humans
562.227		46	phylogroup:A				UK	Humans
562.237		1972	phylogroup:A				UK	Humans
562.237		90	phylogroup:A				UK	Humans
562.238		88	phylogroup:A				UK	Humans
562.237		88	phylogroup:A				UK	Humans
562.238		88	phylogroup:A				UK	Humans
562.237		88	phylogroup:A				UK	Humans
562.228		23	phylogroup:A				UK	Humans
562.236		5491	phylogroup:A				UK	Humans
K011		410		NXKS00000000			SA (Tshwane Academic)		F
562.237		453	phylogroup:B1				UK	Humans
562.227		453	phylogroup:B1				UK	Humans
562.239		641	phylogroup:B1				UK	Humans
562.227		1431	phylogroup:B1				UK	Humans
562.228		448	phylogroup:B1				UK	Humans
562.238		448	phylogroup:B1				UK	Humans
562.236		58	phylogroup:B1				UK	Humans
562.228		58	phylogroup:B1				UK	Humans
562.228		58	phylogroup:B1				UK	Humans
562.227		58	phylogroup:B1				UK	Humans
562.228		155	phylogroup:B1				UK	Humans
562.237		1423	phylogroup:B1				UK	Humans
1.43869e+06	MGH 57			JMVP00000000	Wound abscess	2013-04-13	USA	Humans
562.237		446	phylogroup:B1				UK	Humans
1.43869e+06	CHS 77			JMVO00000000	Urine	2013-09-15	USA	Humans
1.43868e+06	BIDMC 74			JMVG00000000	URINE	2013	USA	Humans
562.191	ZTA15/01169-1EB1		genotype:ST533	NMWW00000000	feces	2015-09-01	Spain
562.228		59	phylogroup:F				UK	Humans
562.237		415	phylogroup:F				UK	Humans
562.238		62	phylogroup:F				UK	Humans
562.228		457	phylogroup:F				UK	Humans
562.226		1722	phylogroup:F				UK	Humans
562.229		624	phylogroup:F				UK	Humans
K075		648		NXKJ00000000			SA (Tshwane Academic)		F
562.239		648	phylogroup:F				UK	Humans
1.43868e+06	BIDMC 71			JMVD00000000	URINE	2013	USA	Humans
562.227		648	phylogroup:F				UK	Humans
1.40016e+06	BIDMC 43b	MLST.Escherichia_coli_1.648,MLST.Escherichia_coli_2.472		JAPE00000000	Blood culture	2012-12-01	USA	Humans
1.40016e+06	BIDMC 43a	MLST.Escherichia_coli_1.648,MLST.Escherichia_coli_2.472		JAPF00000000	Blood culture	2012-12-01	USA	Humans
1.32844e+06	BIDMC 19B	MLST.Escherichia_coli_1.648,MLST.Escherichia_coli_2.472		JAPI00000000	Urine	2010-10-01	USA	Humans
1.32845e+06	BIDMC 19C	MLST.Escherichia_coli_1.648,MLST.Escherichia_coli_2.472		AXLI00000000	Urine	2010-09-01	USA	Humans
1.44586e+06	BIDMC 82			JJMY00000000	urine	2013-11-11	USA	Humans
1.32844e+06	BIDMC 15	MLST.Escherichia_coli_1.648,MLST.Escherichia_coli_2.472		JAPM00000000	SWAB, ABDOMEN	2010-03-01	USA	Humans
1.32844e+06	BIDMC 2B	MLST.Escherichia_coli_1.648,MLST.Escherichia_coli_2.472		JAPQ00000000	Blood culture	2010-05-01	USA	Humans
1.32844e+06	BIDMC 19A	MLST.Escherichia_coli_1.648,MLST.Escherichia_coli_2.472		JAPJ00000000	bronchioalveolar lavage; Bronchoalveolar lavage	2010-10-01	USA	Humans
1.32844e+06	BIDMC 6	MLST.Escherichia_coli_1.648,MLST.Escherichia_coli_2.472		JAPV00000000	BILE	2010-03-01	USA	Humans
562.236		117	phylogroup:F				UK	Humans
562.237		117	phylogroup:F				UK	Humans
562.237		117	phylogroup:F				UK	Humans
562.238		12	phylogroup:B2				UK	Humans
562.227		12	phylogroup:B2				UK	Humans
562.237		12	phylogroup:B2				UK	Humans
562.238		12	phylogroup:B2				UK	Humans
562.229		12	phylogroup:B2				UK	Humans
562.228		12	phylogroup:B2				UK	Humans
562.227		4702	phylogroup:B2				UK	Humans
562.228		12	phylogroup:B2				UK	Humans
562.237		12	phylogroup:B2				UK	Humans
562.237		12	phylogroup:B2				UK	Humans
562.227		5389	phylogroup:B2				UK	Humans
562.228		12	phylogroup:B2				UK	Humans
562.237		12	phylogroup:B2				UK	Humans
562.227		12	phylogroup:B2				UK	Humans
562.236		12	phylogroup:B2				UK	Humans
562.237		12	phylogroup:B2				UK	Humans
562.227		547	phylogroup:B2				UK	Humans
562.236		144	phylogroup:B2				UK	Humans
562.229		144	phylogroup:B2				UK	Humans
562.228		144	phylogroup:B2				UK	Humans
562.227		1979	phylogroup:B2				UK	Humans
562.237		73	phylogroup:B2				UK	Humans
562.238		73	phylogroup:B2				UK	Humans
562.228		73	phylogroup:B2				UK	Humans
562.227		73	phylogroup:B2				UK	Humans
562.227		73	phylogroup:B2				UK	Humans
562.228		73	phylogroup:B2				UK	Humans
562.238		73	phylogroup:B2				UK	Humans
562.238		73	phylogroup:B2				UK	Humans
562.228		73	phylogroup:B2				UK	Humans
562.237		73	phylogroup:B2				UK	Humans
562.238		73	phylogroup:B2				UK	Humans
562.227		73	phylogroup:B2				UK	Humans
562.228		73	phylogroup:B2				UK	Humans
562.237		73	phylogroup:B2				UK	Humans
562.228		73	phylogroup:B2				UK	Humans
562.239		73	phylogroup:B2				UK	Humans
562.237		73	phylogroup:B2				UK	Humans
562.226		73	phylogroup:B2				UK	Humans
562.237		73	phylogroup:B2				UK	Humans
562.228		73	phylogroup:B2				UK	Humans
562.238		73	phylogroup:B2				UK	Humans
E053		73		NXIR00000000			SA (Kalafong)		F
562.228		73	phylogroup:B2				UK	Humans
562.227		73	phylogroup:B2				UK	Humans
562.228		73	phylogroup:B2				UK	Humans
562.226		73	phylogroup:B2				UK	Humans
562.227		73	phylogroup:B2				UK	Humans
562.228		73	phylogroup:B2				UK	Humans
562.228		73	phylogroup:B2				UK	Humans
562.227		73	phylogroup:B2				UK	Humans
562.238		73	phylogroup:B2				UK	Humans
562.227		73	phylogroup:B2				UK	Humans
562.226		73	phylogroup:B2				UK	Humans
562.236		73	phylogroup:B2				UK	Humans
562.237		104	phylogroup:B2				UK	Humans
562.237		3290	phylogroup:F				UK	Humans
562.227		5328	phylogroup:B2				UK	Humans
1.43868e+06	BIDMC 72			JMVE00000000	URINE	2013	USA	Humans
562.228		1193	phylogroup:B2				UK	Humans
1.43868e+06	BIDMC 73			JMVF00000000	URINE	2013	USA	Humans
562.227		14	phylogroup:B2				UK	Humans
562.237		14	phylogroup:B2				UK	Humans
562.237		404	phylogroup:B2				UK	Humans
562.228		14	phylogroup:B2				UK	Humans
562.237		14	phylogroup:B2				UK	Humans
562.227		550	phylogroup:B2				UK	Humans
562.237		537	phylogroup:B2				UK	Humans
562.237		80	phylogroup:B2				UK	Humans
562.237		80	phylogroup:B2				UK	Humans
562.238		372	phylogroup:B2				UK	Humans
562.238		998	phylogroup:B2				UK	Humans
562.227		141	phylogroup:B2				UK	Humans
K091		998		NXKQ00000000	ST-998		SA (Tshwane Academic)		M
E035		10		NXJC00000000	ST-10		SA (Kalafong)		F
562.237		998	phylogroup:B2				UK	Humans
562.228		998	phylogroup:B2				UK	Humans
562.227		998	phylogroup:B2				UK	Humans
562.227		127	phylogroup:B2				UK	Humans
562.228		127	phylogroup:B2				UK	Humans
562.237		127	phylogroup:B2				UK	Humans
562.237		127	phylogroup:B2				UK	Humans
562.238		127	phylogroup:B2				UK	Humans
562.237		95	phylogroup:B2				UK	Humans
562.237		5661	phylogroup:B2				UK	Humans
562.227		95	phylogroup:B2				UK	Humans
562.228		95	phylogroup:B2				UK	Humans
562.227		95	phylogroup:B2				UK	Humans
562.237		95	phylogroup:B2				UK	Humans
562.228		95	phylogroup:B2				UK	Humans
562.239		95	phylogroup:B2				UK	Humans
562.238		95	phylogroup:B2				UK	Humans
562.239		421	phylogroup:B2				UK	Humans
562.227		95	phylogroup:B2				UK	Humans
562.227		95	phylogroup:B2				UK	Humans
562.227		95	phylogroup:B2				UK	Humans
562.226		95	phylogroup:B2				UK	Humans
562.228		95	phylogroup:B2				UK	Humans
562.236		95	phylogroup:B2				UK	Humans
562.237		95	phylogroup:B2				UK	Humans
E040		95		NXIP00000000			SA (Tshwane Academic)		F
562.237		95	phylogroup:B2				UK	Humans
562.238		95	phylogroup:B2				UK	Humans
562.237		95	phylogroup:B2				UK	Humans
562.239		95	phylogroup:B2				UK	Humans
562.239		95	phylogroup:B2				UK	Humans
562.226		95	phylogroup:B2				UK	Humans
562.227		95	phylogroup:B2				UK	Humans
562.237		95	phylogroup:B2				UK	Humans
562.238		95	phylogroup:B2				UK	Humans
562.228		95	phylogroup:B2				UK	Humans
562.226		5678	phylogroup:B2				UK	Humans
562.227		95	phylogroup:B2				UK	Humans
562.238		95	phylogroup:B2				UK	Humans
562.227		95	phylogroup:B2				UK	Humans
562.237		83	phylogroup:B2				UK	Humans
562.237		91	phylogroup:B2				UK	Humans
562.227		428	phylogroup:B2				UK	Humans
562.227		357	phylogroup:B2				UK	Humans
562.227		357	phylogroup:B2				UK	Humans
562.227		538	phylogroup:B2				UK	Humans
562.229		5432	phylogroup:B2				UK	Humans
562.228		131	phylogroup:B2				UK	Humans
562.226		131	phylogroup:B2				UK	Humans
562.228		131	phylogroup:B2				UK	Humans
562.227		131	phylogroup:B2				UK	Humans
562.227		131	phylogroup:B2				UK	Humans
562.228		131	phylogroup:B2				UK	Humans
562.228		5494	phylogroup:B2				UK	Humans
562.226		131	phylogroup:B2				UK	Humans
562.239		131	phylogroup:B2				UK	Humans
562.228		131	phylogroup:B2				UK	Humans
562.228		131	phylogroup:B2				UK	Humans
562.226		131	phylogroup:B2				UK	Humans
562.237		131	phylogroup:B2				UK	Humans
562.237		131	phylogroup:B2				UK	Humans
562.237		131	phylogroup:B2				UK	Humans
562.227		131	phylogroup:B2				UK	Humans
562.239		131	phylogroup:B2				UK	Humans
562.237		131	phylogroup:B2				UK	Humans
562.227		131	phylogroup:B2				UK	Humans
E056		131		NXJD00000000			SA (Tshwane Academic)		F
562.228		131	phylogroup:B2				UK	Humans
562.238		131	phylogroup:B2				UK	Humans
562.228		131	phylogroup:B2				UK	Humans
1.43867e+06	BIDMC 63			JMUZ00000000	SWAB	2013	USA	Humans
E013		131		NXIN00000000			SA (Kalafong)		F
562.236		131	phylogroup:B2				UK	Humans
562.239		131	phylogroup:B2				UK	Humans
562.239		131	phylogroup:B2				UK	Humans
562.227		131	phylogroup:B2				UK	Humans
562.228		131	phylogroup:B2				UK	Humans
562.226		131	phylogroup:B2				UK	Humans
E060		131		NXLJ0000000			SA (Kalafong)		F
562.228		131	phylogroup:B2				UK	Humans
562.227		131	phylogroup:B2				UK	Humans
562.239		131	phylogroup:B2				UK	Humans
1.43868e+06	BIDMC 78			JMVK00000000	BLOOD CULTURE	2013	USA	Humans
1.43868e+06	BIDMC 79			JMVL00000000	URINE	2013	USA	Humans
562.238		131	phylogroup:B2				UK	Humans
E063		131		NXIT00000000
E005		131		NXLF00000000			SA (Kalafong)		M
E009		131		NXLH00000000			SA (Kalafong)		M
562.228		131	phylogroup:B2				UK	Humans
1.43869e+06	CHS 69			JMVN00000000	Urine	2013-08-23	USA	Humans
562.226		131	phylogroup:B2				UK	Humans
562.226		131	phylogroup:B2				UK	Humans
E021		131		NXIO00000000	ST-131		SA (Tshwane Academic)		F
E011		131		NXKR00000000	ST-131		SA (Tshwane Academic)		M
1.32845e+06	BIDMC 38	MLST.Escherichia_coli_1.131,MLST.Escherichia_coli_2.43		AYHU00000000	Missing; Blood	2012-08-01	USA	Humans
E058		131		NXLI00000000			SA (Kalafong)		M
E062		131		NXJE00000000			SA (Kalafong)		M
562.226		131	phylogroup:B2				UK	Humans
562.226		131	phylogroup:B2				UK	Humans
1.32843e+06	BWH 34	MLST.Escherichia_coli_1.131,MLST.Escherichia_coli_2.43		JAPS00000000	Wound	2012-09-01	USA	Humans
1.43867e+06	BIDMC 64			JMVA00000000	URINE	2013	USA	Humans
1.43867e+06	BIDMC 62			JMUY00000000	BRONCHOALVEOLAR LAVA	2013	USA	Humans
1.43867e+06	BIDMC 58			JMUW00000000	URINE	2013	USA	Humans
1.32845e+06	BIDMC 20B	MLST.Escherichia_coli_1.131,MLST.Escherichia_coli_2.43		JAPG00000000	Urine	2012-05-01	USA	Humans
1.43868e+06	BIDMC 76			JMVI00000000	URINE	2013	USA	Humans
562.196	ESBL-SIUE-16			NIUI01000000	Patient	2016-11-02	Thailand	Humans	Female
562.196	ESBL-SIPE-13			NIUH01000000	Patient	2016-09-21	Thailand	Humans	Female
562.239		131	phylogroup:B2				UK	Humans
562.228		131	phylogroup:B2				UK	Humans
562.228		131	phylogroup:B2				UK	Humans
562.228		131	phylogroup:B2				UK	Humans
562.237		131	phylogroup:B2				UK	Humans
562.237		131	phylogroup:B2				UK	Humans
562.238		131	phylogroup:B2				UK	Humans
562.236		131	phylogroup:B2				UK	Humans
562.226		131	phylogroup:B2				UK	Humans
562.237		131	phylogroup:B2				UK	Humans
562.227		131	phylogroup:B2				UK	Humans
562.226		131	phylogroup:B2				UK	Humans
562.238		131	phylogroup:B2				UK	Humans
562.228		131	phylogroup:B2				UK	Humans
562.239		131	phylogroup:B2				UK	Humans
562.239		131	phylogroup:B2				UK	Humans
562.238		131	phylogroup:B2				UK	Humans
562.226		131	phylogroup:B2				UK	Humans
562.227		131	phylogroup:B2				UK	Humans
562.227		5640	phylogroup:B2				UK	Humans
